# Supplementary material for: Single-Cell RNA-seq Analysis Reveals Cellular Functional Heterogeneity in Dermis Between Fibrotic and Regenerative Wound Healing Fates
Source: Front Immunol. 2022 May 17;13:875407. doi: 10.3389/fimmu.2022.875407 (PMC9156976; doi:10.3389/fimmu.2022.875407)
Supplement: Supplementary Table 1 — The list of novel marker genes identified in each cell type. [file Table_1.xlsx]

## Sheet: Sheet1
p_val	avg_log2FC	pct.1	pct.2	p_val_adj	cell_type	gene
0	0.611286	0.431	0.148	0	fibroblasts_EN1neg	1110065P20Rik
0	1.18745	0.397	0.061	0	fibroblasts_EN1neg	1500015O10Rik
0	0.528583	0.685	0.34	0	fibroblasts_EN1neg	1810058I24Rik
0	1.43713	0.668	0.144	0	fibroblasts_EN1neg	Abi3bp
0	1.20872	0.46	0.068	0	fibroblasts_EN1neg	Ace
0	0.750102	0.42	0.118	0	fibroblasts_EN1neg	Adam12
0	0.651874	0.303	0.051	0	fibroblasts_EN1neg	Adam33
0	1.31372	0.745	0.198	0	fibroblasts_EN1neg	Adamts2
0	1.03339	0.529	0.153	0	fibroblasts_EN1neg	Adamts5
0	0.669683	0.303	0.057	0	fibroblasts_EN1neg	Adamtsl1
0	2.45475	0.98	0.288	0	fibroblasts_EN1neg	Aebp1
0	0.389957	0.672	0.348	0	fibroblasts_EN1neg	Aes
0	0.165817	0.818	0.541	0	fibroblasts_EN1neg	Ahnak
0	0.961132	0.439	0.074	0	fibroblasts_EN1neg	Ahnak2
0	1.32522	0.427	0.045	0	fibroblasts_EN1neg	Angptl1
0	0.914121	0.505	0.135	0	fibroblasts_EN1neg	Angptl2
0	0.621007	0.329	0.082	0	fibroblasts_EN1neg	Anpep
0	0.856115	0.517	0.15	0	fibroblasts_EN1neg	Antxr1
0	0.238932	0.874	0.59	0	fibroblasts_EN1neg	Anxa2
0	0.568699	0.871	0.526	0	fibroblasts_EN1neg	Anxa5
0	1.58184	0.681	0.124	0	fibroblasts_EN1neg	Apod
0	0.696686	0.732	0.324	0	fibroblasts_EN1neg	App
0	0.902839	0.885	0.438	0	fibroblasts_EN1neg	Arf4
0	0.444684	0.901	0.583	0	fibroblasts_EN1neg	Arf5
0	0.811005	0.653	0.255	0	fibroblasts_EN1neg	Arl1
0	2.06412	0.943	0.317	0	fibroblasts_EN1neg	Aspn
0	0.317581	0.77	0.472	0	fibroblasts_EN1neg	Atp5g1
0	0.620421	0.562	0.225	0	fibroblasts_EN1neg	Atraid
0	0.546929	0.349	0.092	0	fibroblasts_EN1neg	Auts2
0	0.597904	0.563	0.242	0	fibroblasts_EN1neg	Axl
0	1.12858	0.689	0.213	0	fibroblasts_EN1neg	Basp1
0	2.08005	0.993	0.48	0	fibroblasts_EN1neg	Bgn
0	0.878088	0.458	0.111	0	fibroblasts_EN1neg	Bicc1
0	1.00555	0.707	0.208	0	fibroblasts_EN1neg	Bmp1
0	0.911035	0.879	0.428	0	fibroblasts_EN1neg	Bsg
0	1.40144	0.655	0.128	0	fibroblasts_EN1neg	C1qtnf2
0	2.05654	0.796	0.159	0	fibroblasts_EN1neg	C1qtnf3
0	1.17543	0.725	0.203	0	fibroblasts_EN1neg	C1qtnf6
0	0.875694	0.424	0.089	0	fibroblasts_EN1neg	C1ra
0	0.893242	0.616	0.181	0	fibroblasts_EN1neg	C1s1
0	0.802221	0.885	0.481	0	fibroblasts_EN1neg	Calr
0	0.893585	0.738	0.27	0	fibroblasts_EN1neg	Calu
0	0.188646	0.599	0.294	0	fibroblasts_EN1neg	Cavin1
0	0.683789	0.788	0.314	0	fibroblasts_EN1neg	Cavin3
0	1.42501	0.775	0.194	0	fibroblasts_EN1neg	Ccdc80
0	0.96634	0.683	0.241	0	fibroblasts_EN1neg	Cd248
0	0.83997	0.624	0.235	0	fibroblasts_EN1neg	Cd302
0	1.13616	0.626	0.174	0	fibroblasts_EN1neg	Cd34
0	1.54704	0.973	0.483	0	fibroblasts_EN1neg	Cd63
0	0.775703	0.878	0.396	0	fibroblasts_EN1neg	Cd81
0	0.608442	0.398	0.123	0	fibroblasts_EN1neg	Cdc42ep5
0	1.20895	0.588	0.128	0	fibroblasts_EN1neg	Cdh11
0	1.45134	0.544	0.094	0	fibroblasts_EN1neg	Cdkn1c
0	0.921365	0.383	0.062	0	fibroblasts_EN1neg	Cercam
0	0.713181	0.268	0.032	0	fibroblasts_EN1neg	Cgref1
0	0.334656	0.482	0.195	0	fibroblasts_EN1neg	Chd3
0	0.941531	0.524	0.133	0	fibroblasts_EN1neg	Chpf
0	1.68994	0.571	0.085	0	fibroblasts_EN1neg	Cilp
0	1.15026	0.821	0.254	0	fibroblasts_EN1neg	Ckap4
0	0.906275	0.322	0.043	0	fibroblasts_EN1neg	Clec11a
0	2.17069	0.79	0.203	0	fibroblasts_EN1neg	Clec3b
0	0.787101	0.449	0.118	0	fibroblasts_EN1neg	Clmp
0	0.65432	0.492	0.179	0	fibroblasts_EN1neg	Cmtm3
0	0.557171	0.525	0.205	0	fibroblasts_EN1neg	Cnn3
0	0.986246	0.689	0.244	0	fibroblasts_EN1neg	Cnpy2
0	1.54639	0.849	0.261	0	fibroblasts_EN1neg	Col12a1
0	2.10199	0.925	0.221	0	fibroblasts_EN1neg	Col14a1
0	1.15589	0.619	0.149	0	fibroblasts_EN1neg	Col16a1
0	2.55561	1	0.812	0	fibroblasts_EN1neg	Col1a1
0	2.55799	1	0.859	0	fibroblasts_EN1neg	Col1a2
0	2.33052	1	0.868	0	fibroblasts_EN1neg	Col3a1
0	1.63896	0.956	0.313	0	fibroblasts_EN1neg	Col5a1
0	1.74637	0.982	0.37	0	fibroblasts_EN1neg	Col5a2
0	0.179499	0.567	0.276	0	fibroblasts_EN1neg	Col5a3
0	1.57525	0.98	0.385	0	fibroblasts_EN1neg	Col6a1
0	1.47057	0.982	0.388	0	fibroblasts_EN1neg	Col6a2
0	1.2826	0.978	0.407	0	fibroblasts_EN1neg	Col6a3
0	2.32043	0.753	0.186	0	fibroblasts_EN1neg	Col8a1
0	0.519054	0.548	0.233	0	fibroblasts_EN1neg	Comt
0	0.469387	0.653	0.331	0	fibroblasts_EN1neg	Cope
0	1.40978	0.804	0.225	0	fibroblasts_EN1neg	Copz2
0	1.00951	0.444	0.077	0	fibroblasts_EN1neg	Cpxm1
0	1.38444	0.497	0.077	0	fibroblasts_EN1neg	Cpxm2
0	1.46494	0.57	0.074	0	fibroblasts_EN1neg	Cpz
0	1.10404	0.549	0.116	0	fibroblasts_EN1neg	Creb3l1
0	1.0714	0.656	0.189	0	fibroblasts_EN1neg	Crtap
0	1.26824	0.732	0.236	0	fibroblasts_EN1neg	Csrp2
0	2.1806	0.956	0.285	0	fibroblasts_EN1neg	Cthrc1
0	0.640323	0.836	0.426	0	fibroblasts_EN1neg	Ctsb
0	0.162496	0.588	0.296	0	fibroblasts_EN1neg	Ctsd
0	0.466555	0.612	0.279	0	fibroblasts_EN1neg	Ctsh
0	1.71688	0.791	0.192	0	fibroblasts_EN1neg	Ctsk
0	1.47648	0.869	0.314	0	fibroblasts_EN1neg	Ctsl
0	0.487642	0.433	0.145	0	fibroblasts_EN1neg	Cygb
0	1.34556	0.647	0.189	0	fibroblasts_EN1neg	Cyr61
0	0.482575	0.848	0.53	0	fibroblasts_EN1neg	Dad1
0	0.51623	0.602	0.271	0	fibroblasts_EN1neg	Dap
0	0.884738	0.494	0.122	0	fibroblasts_EN1neg	Dclk1
0	2.36605	0.995	0.395	0	fibroblasts_EN1neg	Dcn
0	1.3142	0.552	0.108	0	fibroblasts_EN1neg	Ddah1
0	0.64393	0.5	0.175	0	fibroblasts_EN1neg	Ddah2
0	0.4997	0.564	0.259	0	fibroblasts_EN1neg	Ddost
0	0.68288	0.287	0.053	0	fibroblasts_EN1neg	Dkk3
0	0.854724	0.474	0.133	0	fibroblasts_EN1neg	Dnajc25
0	1.00033	0.369	0.041	0	fibroblasts_EN1neg	Dpep1
0	0.495215	0.706	0.365	0	fibroblasts_EN1neg	Dpm3
0	1.92825	0.951	0.265	0	fibroblasts_EN1neg	Dpt
0	0.677769	0.436	0.135	0	fibroblasts_EN1neg	Dpysl3
0	0.176344	0.67	0.37	0	fibroblasts_EN1neg	Dstn
0	0.298727	0.749	0.444	0	fibroblasts_EN1neg	Dynlrb1
0	0.101751	0.83	0.571	0	fibroblasts_EN1neg	Eef1g
0	0.829352	0.57	0.175	0	fibroblasts_EN1neg	Efemp2
0	0.543224	0.541	0.223	0	fibroblasts_EN1neg	Egr1
0	0.53529	0.565	0.256	0	fibroblasts_EN1neg	Eif4ebp1
0	2.76669	0.67	0.215	0	fibroblasts_EN1neg	Eln
0	0.403966	0.916	0.645	0	fibroblasts_EN1neg	Elob
0	0.982985	0.835	0.325	0	fibroblasts_EN1neg	Emp1
0	0.778019	0.308	0.055	0	fibroblasts_EN1neg	Entpd2
0	0.629366	0.587	0.239	0	fibroblasts_EN1neg	Ergic3
0	0.378627	0.593	0.294	0	fibroblasts_EN1neg	Eva1b
0	0.624676	0.366	0.104	0	fibroblasts_EN1neg	Fam114a1
0	0.969252	0.43	0.087	0	fibroblasts_EN1neg	Fbln1
0	1.63817	0.886	0.225	0	fibroblasts_EN1neg	Fbln2
0	1.0205	0.41	0.075	0	fibroblasts_EN1neg	Fbln5
0	0.856689	0.26	0.033	0	fibroblasts_EN1neg	Fbln7
0	1.36255	0.922	0.327	0	fibroblasts_EN1neg	Fbn1
0	1.85481	0.765	0.15	0	fibroblasts_EN1neg	Fbn2
0	0.687165	0.523	0.187	0	fibroblasts_EN1neg	Fcgrt
0	0.842276	0.52	0.149	0	fibroblasts_EN1neg	Fgfr1
0	0.880806	0.527	0.156	0	fibroblasts_EN1neg	Fkbp10
0	1.26255	0.61	0.134	0	fibroblasts_EN1neg	Fkbp11
0	0.668298	0.319	0.074	0	fibroblasts_EN1neg	Fkbp14
0	1.20137	0.636	0.163	0	fibroblasts_EN1neg	Fkbp7
0	1.34681	0.793	0.227	0	fibroblasts_EN1neg	Fkbp9
0	1.60478	0.432	0.057	0	fibroblasts_EN1neg	Fmod
0	1.23887	0.976	0.472	0	fibroblasts_EN1neg	Fn1
0	1.66189	0.783	0.169	0	fibroblasts_EN1neg	Fndc1
0	0.842867	0.601	0.191	0	fibroblasts_EN1neg	Fndc3b
0	1.68236	0.992	0.424	0	fibroblasts_EN1neg	Fstl1
0	0.785444	0.641	0.192	0	fibroblasts_EN1neg	Fxyd1
0	0.948005	0.414	0.079	0	fibroblasts_EN1neg	Fzd1
0	0.65765	0.321	0.067	0	fibroblasts_EN1neg	Fzd2
0	1.01405	0.457	0.085	0	fibroblasts_EN1neg	Gaa
0	0.670908	0.916	0.586	0	fibroblasts_EN1neg	Gabarap
0	0.84701	0.586	0.239	0	fibroblasts_EN1neg	Gadd45g
0	0.858462	0.392	0.085	0	fibroblasts_EN1neg	Galnt17
0	1.22154	0.534	0.11	0	fibroblasts_EN1neg	Gas1
0	1.26031	0.462	0.066	0	fibroblasts_EN1neg	Gas6
0	0.908992	0.424	0.109	0	fibroblasts_EN1neg	Gja1
0	0.698051	0.45	0.151	0	fibroblasts_EN1neg	Gm1673
0	1.22679	0.967	0.64	0	fibroblasts_EN1neg	Gnas
0	0.600035	0.439	0.152	0	fibroblasts_EN1neg	Gns
0	1.06659	0.522	0.121	0	fibroblasts_EN1neg	Gpc3
0	0.674594	0.299	0.053	0	fibroblasts_EN1neg	Gpr153
0	0.579685	0.344	0.09	0	fibroblasts_EN1neg	Gpr180
0	2.01191	0.813	0.207	0	fibroblasts_EN1neg	Gpx3
0	1.23528	0.696	0.172	0	fibroblasts_EN1neg	Gpx7
0	1.04088	0.646	0.188	0	fibroblasts_EN1neg	Gpx8
0	0.936416	0.543	0.145	0	fibroblasts_EN1neg	Grb10
0	0.396082	0.612	0.3	0	fibroblasts_EN1neg	Grn
0	0.773942	0.445	0.116	0	fibroblasts_EN1neg	Gstm2
0	0.667785	0.347	0.079	0	fibroblasts_EN1neg	Gstm5
0	1.08362	0.501	0.094	0	fibroblasts_EN1neg	Gxylt2
0	1.72188	0.691	0.186	0	fibroblasts_EN1neg	H19
0	0.648562	0.634	0.268	0	fibroblasts_EN1neg	Hcfc1r1
0	0.799059	0.634	0.233	0	fibroblasts_EN1neg	Hdlbp
0	0.716155	0.461	0.162	0	fibroblasts_EN1neg	Heg1
0	0.876662	0.625	0.201	0	fibroblasts_EN1neg	Hist1h2bc
0	1.10619	0.542	0.132	0	fibroblasts_EN1neg	Hmcn1
0	0.447441	0.714	0.341	0	fibroblasts_EN1neg	Hmgn1
0	0.367688	0.658	0.356	0	fibroblasts_EN1neg	Hsbp1
0	0.162739	0.751	0.474	0	fibroblasts_EN1neg	Hsp90b1
0	1.08774	0.787	0.25	0	fibroblasts_EN1neg	Hspg2
0	1.51808	0.807	0.231	0	fibroblasts_EN1neg	Htra1
0	1.25687	0.714	0.176	0	fibroblasts_EN1neg	Htra3
0	0.328258	0.54	0.245	0	fibroblasts_EN1neg	Id3
0	0.635544	0.794	0.409	0	fibroblasts_EN1neg	Ier3ip1
0	0.517579	0.589	0.261	0	fibroblasts_EN1neg	Ifi27
0	0.204749	0.937	0.639	0	fibroblasts_EN1neg	Ifitm2
0	1.05275	0.768	0.303	0	fibroblasts_EN1neg	Ift20
0	0.628222	0.25	0.032	0	fibroblasts_EN1neg	Igdcc4
0	1.98877	0.768	0.144	0	fibroblasts_EN1neg	Igf1
0	1.82532	0.331	0.077	0	fibroblasts_EN1neg	Igfbp2
0	0.733439	0.303	0.057	0	fibroblasts_EN1neg	Igfbp3
0	1.60292	0.834	0.306	0	fibroblasts_EN1neg	Igfbp4
0	1.38204	0.867	0.251	0	fibroblasts_EN1neg	Igfbp6
0	0.702937	0.474	0.144	0	fibroblasts_EN1neg	Ikbip
0	1.32171	0.651	0.152	0	fibroblasts_EN1neg	Il11ra1
0	1.32721	0.622	0.136	0	fibroblasts_EN1neg	Islr
0	0.795946	0.509	0.141	0	fibroblasts_EN1neg	Itgb5
0	1.90567	0.716	0.098	0	fibroblasts_EN1neg	Itgbl1
0	2.13683	0.912	0.274	0	fibroblasts_EN1neg	Itm2a
0	0.316937	0.606	0.31	0	fibroblasts_EN1neg	Itm2c
0	0.524085	0.781	0.457	0	fibroblasts_EN1neg	Jun
0	0.675951	0.627	0.251	0	fibroblasts_EN1neg	Kdelr1
0	1.50629	0.864	0.311	0	fibroblasts_EN1neg	Kdelr2
0	1.19875	0.677	0.178	0	fibroblasts_EN1neg	Kdelr3
0	0.809815	0.62	0.258	0	fibroblasts_EN1neg	Klf4
0	0.83891	0.879	0.456	0	fibroblasts_EN1neg	Krtcap2
0	0.430157	0.486	0.199	0	fibroblasts_EN1neg	Lamc1
0	0.436928	0.718	0.379	0	fibroblasts_EN1neg	Lamp1
0	0.528317	0.658	0.32	0	fibroblasts_EN1neg	Lamp2
0	0.906482	0.937	0.486	0	fibroblasts_EN1neg	Laptm4a
0	0.690373	0.995	0.884	0	fibroblasts_EN1neg	Lgals1
0	0.506802	0.546	0.218	0	fibroblasts_EN1neg	Lhfp
0	0.893022	0.579	0.184	0	fibroblasts_EN1neg	Lman1
0	2.07005	0.888	0.227	0	fibroblasts_EN1neg	Lox
0	1.65472	0.883	0.21	0	fibroblasts_EN1neg	Loxl1
0	0.771555	0.655	0.226	0	fibroblasts_EN1neg	Loxl2
0	0.813275	0.441	0.108	0	fibroblasts_EN1neg	Lpar1
0	1.17957	0.759	0.236	0	fibroblasts_EN1neg	Lrp1
0	1.17789	0.564	0.134	0	fibroblasts_EN1neg	Lrrc15
0	0.987142	0.546	0.133	0	fibroblasts_EN1neg	Lrrc17
0	0.783327	0.381	0.08	0	fibroblasts_EN1neg	Ltbp3
0	1.87503	0.977	0.322	0	fibroblasts_EN1neg	Lum
0	1.30379	0.905	0.399	0	fibroblasts_EN1neg	Ly6a
0	1.19684	0.62	0.178	0	fibroblasts_EN1neg	Ly6c1
0	0.888477	0.573	0.17	0	fibroblasts_EN1neg	Maged1
0	0.573851	0.455	0.162	0	fibroblasts_EN1neg	Man2a1
0	0.576473	0.719	0.362	0	fibroblasts_EN1neg	Manf
0	0.304414	0.59	0.273	0	fibroblasts_EN1neg	Map1lc3a
0	1.22648	0.961	0.513	0	fibroblasts_EN1neg	Marcks
0	0.706998	0.435	0.122	0	fibroblasts_EN1neg	Matn2
0	0.725546	0.681	0.285	0	fibroblasts_EN1neg	Mcrip1
0	1.88615	0.773	0.156	0	fibroblasts_EN1neg	Mdk
0	1.44724	0.992	0.436	0	fibroblasts_EN1neg	Meg3
0	2.21641	0.906	0.227	0	fibroblasts_EN1neg	Mfap2
0	2.85395	0.95	0.295	0	fibroblasts_EN1neg	Mfap4
0	1.63385	0.943	0.324	0	fibroblasts_EN1neg	Mfap5
0	0.255839	0.594	0.259	0	fibroblasts_EN1neg	Mfge8
0	0.723659	0.668	0.269	0	fibroblasts_EN1neg	Mgp
0	0.966644	0.599	0.17	0	fibroblasts_EN1neg	Mgst1
0	0.139359	0.794	0.524	0	fibroblasts_EN1neg	Minos1
0	1.2507	0.764	0.233	0	fibroblasts_EN1neg	Mmp14
0	2.1983	0.945	0.236	0	fibroblasts_EN1neg	Mmp2
0	1.48831	0.735	0.159	0	fibroblasts_EN1neg	Mmp23
0	1.17665	0.294	0.046	0	fibroblasts_EN1neg	Mmp3
0	0.184886	0.853	0.572	0	fibroblasts_EN1neg	Morf4l1
0	0.623446	0.739	0.338	0	fibroblasts_EN1neg	Morf4l2
0	0.874289	0.398	0.083	0	fibroblasts_EN1neg	Mrc2
0	0.640488	0.629	0.304	0	fibroblasts_EN1neg	Mt1
0	1.26812	0.842	0.319	0	fibroblasts_EN1neg	Mtch1
0	0.418518	0.486	0.187	0	fibroblasts_EN1neg	Mxd4
0	0.700925	0.415	0.114	0	fibroblasts_EN1neg	Mxra7
0	0.953203	0.533	0.138	0	fibroblasts_EN1neg	Mxra8
0	0.65996	0.575	0.232	0	fibroblasts_EN1neg	Mydgf
0	0.82715	0.587	0.206	0	fibroblasts_EN1neg	Nbl1
0	0.344411	0.867	0.578	0	fibroblasts_EN1neg	Ndufa13
0	0.232947	0.802	0.513	0	fibroblasts_EN1neg	Ndufa3
0	0.225309	0.763	0.457	0	fibroblasts_EN1neg	Ndufa4
0	0.490209	0.652	0.273	0	fibroblasts_EN1neg	Nedd4
0	1.2896	0.911	0.383	0	fibroblasts_EN1neg	Nenf
0	0.876281	0.534	0.165	0	fibroblasts_EN1neg	Nfia
0	0.551375	0.467	0.177	0	fibroblasts_EN1neg	Nfic
0	1.26454	0.716	0.186	0	fibroblasts_EN1neg	Nfix
0	0.995339	0.755	0.266	0	fibroblasts_EN1neg	Nid1
0	0.343645	0.548	0.252	0	fibroblasts_EN1neg	Nisch
0	0.840213	0.512	0.151	0	fibroblasts_EN1neg	Nnmt
0	1.97653	0.794	0.216	0	fibroblasts_EN1neg	Nov
0	0.206702	0.86	0.544	0	fibroblasts_EN1neg	Npc2
0	0.903807	0.577	0.164	0	fibroblasts_EN1neg	Npdc1
0	0.722816	0.463	0.146	0	fibroblasts_EN1neg	Nucb2
0	1.4412	0.793	0.261	0	fibroblasts_EN1neg	Nupr1
0	0.963279	0.664	0.192	0	fibroblasts_EN1neg	Oaf
0	0.581378	0.529	0.217	0	fibroblasts_EN1neg	Oat
0	1.96978	0.728	0.099	0	fibroblasts_EN1neg	Ogn
0	0.866316	0.51	0.142	0	fibroblasts_EN1neg	Olfml2b
0	1.40053	0.617	0.113	0	fibroblasts_EN1neg	Olfml3
0	0.858904	0.881	0.494	0	fibroblasts_EN1neg	Ost4
0	0.625003	0.718	0.354	0	fibroblasts_EN1neg	Ostc
0	0.650527	0.356	0.091	0	fibroblasts_EN1neg	P3h1
0	1.0618	0.577	0.135	0	fibroblasts_EN1neg	P3h3
0	0.708423	0.382	0.103	0	fibroblasts_EN1neg	P3h4
0	0.856568	0.462	0.116	0	fibroblasts_EN1neg	P4ha2
0	1.01642	0.906	0.407	0	fibroblasts_EN1neg	P4hb
0	1.14154	0.578	0.18	0	fibroblasts_EN1neg	Pam
0	1.08842	0.485	0.109	0	fibroblasts_EN1neg	Pamr1
0	1.79064	0.914	0.309	0	fibroblasts_EN1neg	Pcolce
0	1.92291	0.733	0.126	0	fibroblasts_EN1neg	Pdgfrl
0	1.30146	0.629	0.152	0	fibroblasts_EN1neg	Pdpn
0	0.745478	0.287	0.047	0	fibroblasts_EN1neg	Peg3
0	1.20632	0.272	0.05	0	fibroblasts_EN1neg	Penk
0	1.6907	0.52	0.129	0	fibroblasts_EN1neg	Pi16
0	0.870289	0.37	0.079	0	fibroblasts_EN1neg	Plagl1
0	0.845405	0.491	0.135	0	fibroblasts_EN1neg	Plat
0	1.02163	0.478	0.107	0	fibroblasts_EN1neg	Plpp1
0	1.04731	0.507	0.127	0	fibroblasts_EN1neg	Plpp3
0	1.18407	0.684	0.188	0	fibroblasts_EN1neg	Pmepa1
0	0.695942	0.631	0.214	0	fibroblasts_EN1neg	Pmp22
0	0.833452	0.649	0.234	0	fibroblasts_EN1neg	Pofut2
0	2.0908	0.991	0.463	0	fibroblasts_EN1neg	Postn
0	0.855682	0.907	0.529	0	fibroblasts_EN1neg	Ppib
0	1.21135	0.858	0.315	0	fibroblasts_EN1neg	Ppic
0	0.658831	0.658	0.282	0	fibroblasts_EN1neg	Ppp1r14b
0	0.421186	0.75	0.427	0	fibroblasts_EN1neg	Prdx2
0	1.2671	0.606	0.136	0	fibroblasts_EN1neg	Prelp
0	0.880596	0.618	0.17	0	fibroblasts_EN1neg	Prnp
0	0.394747	0.581	0.242	0	fibroblasts_EN1neg	Prrx1
0	0.952533	0.434	0.081	0	fibroblasts_EN1neg	Prrx2
0	0.49603	0.527	0.245	0	fibroblasts_EN1neg	Prss23
0	0.953617	0.49	0.114	0	fibroblasts_EN1neg	Ptgfrn
0	1.87417	0.716	0.191	0	fibroblasts_EN1neg	Ptn
0	0.697741	0.5	0.171	0	fibroblasts_EN1neg	Pxdn
0	0.408271	0.698	0.37	0	fibroblasts_EN1neg	Rab2a
0	0.611846	0.373	0.102	0	fibroblasts_EN1neg	Rab34
0	0.376392	0.775	0.449	0	fibroblasts_EN1neg	Rabac1
0	1.32161	0.792	0.235	0	fibroblasts_EN1neg	Rarres2
0	0.647858	0.462	0.142	0	fibroblasts_EN1neg	Rbms3
0	1.17919	0.6	0.136	0	fibroblasts_EN1neg	Rbp1
0	1.25779	0.725	0.191	0	fibroblasts_EN1neg	Rcn1
0	1.83585	0.923	0.276	0	fibroblasts_EN1neg	Rcn3
0	0.245646	0.801	0.506	0	fibroblasts_EN1neg	Reep5
0	0.433066	0.582	0.265	0	fibroblasts_EN1neg	Rhoc
0	1.42147	0.829	0.236	0	fibroblasts_EN1neg	Rnase4
0	0.492298	0.759	0.425	0	fibroblasts_EN1neg	Romo1
0	0.125239	0.82	0.544	0	fibroblasts_EN1neg	Rps27l
0	1.08662	0.962	0.517	0	fibroblasts_EN1neg	Rrbp1
0	1.10886	0.729	0.207	0	fibroblasts_EN1neg	S100a16
0	0.813195	0.69	0.263	0	fibroblasts_EN1neg	Sar1a
0	0.60793	0.498	0.187	0	fibroblasts_EN1neg	Scd2
0	0.545685	0.463	0.175	0	fibroblasts_EN1neg	Sec31a
0	0.449748	0.898	0.619	0	fibroblasts_EN1neg	Sec61b
0	0.577068	0.951	0.694	0	fibroblasts_EN1neg	Sec61g
0	0.678922	0.812	0.414	0	fibroblasts_EN1neg	Sec62
0	0.435267	0.835	0.493	0	fibroblasts_EN1neg	Selenof
0	0.296985	0.809	0.505	0	fibroblasts_EN1neg	Selenok
0	1.50403	0.926	0.348	0	fibroblasts_EN1neg	Selenom
0	0.387972	0.518	0.221	0	fibroblasts_EN1neg	Selenop
0	0.613609	0.668	0.309	0	fibroblasts_EN1neg	Selenos
0	0.471235	0.941	0.677	0	fibroblasts_EN1neg	Selenow
0	0.76841	0.319	0.041	0	fibroblasts_EN1neg	Sema3b
0	1.39287	0.637	0.148	0	fibroblasts_EN1neg	Sema3c
0	1.16224	0.642	0.16	0	fibroblasts_EN1neg	Serf1
0	0.881734	0.977	0.825	0	fibroblasts_EN1neg	Serf2
0	0.427183	0.51	0.225	0	fibroblasts_EN1neg	Serpinb6a
0	2.20021	0.937	0.269	0	fibroblasts_EN1neg	Serpinf1
0	1.30187	0.841	0.28	0	fibroblasts_EN1neg	Serping1
0	1.70805	0.989	0.437	0	fibroblasts_EN1neg	Serpinh1
0	0.486925	0.612	0.299	0	fibroblasts_EN1neg	Sfr1
0	0.760595	0.274	0.043	0	fibroblasts_EN1neg	Sfrp1
0	1.80337	0.672	0.157	0	fibroblasts_EN1neg	Sfrp2
0	1.34761	0.433	0.09	0	fibroblasts_EN1neg	Sfrp4
0	0.666542	0.839	0.435	0	fibroblasts_EN1neg	Slc25a4
0	0.78268	0.455	0.119	0	fibroblasts_EN1neg	Slc38a10
0	0.593937	0.42	0.144	0	fibroblasts_EN1neg	Slc39a7
0	0.543135	0.263	0.048	0	fibroblasts_EN1neg	Smim1
0	0.445378	0.607	0.292	0	fibroblasts_EN1neg	Smim14
0	1.75767	0.612	0.08	0	fibroblasts_EN1neg	Smoc2
0	1.2998	0.815	0.252	0	fibroblasts_EN1neg	Snhg18
0	0.938268	0.418	0.099	0	fibroblasts_EN1neg	Sod3
0	0.667727	0.301	0.061	0	fibroblasts_EN1neg	Sorcs2
0	0.550087	0.469	0.182	0	fibroblasts_EN1neg	Sox4
0	2.46044	1	0.818	0	fibroblasts_EN1neg	Sparc
0	0.731615	0.333	0.071	0	fibroblasts_EN1neg	Spats2l
0	0.486589	0.746	0.414	0	fibroblasts_EN1neg	Spcs1
0	1.12111	0.402	0.072	0	fibroblasts_EN1neg	Spon1
0	0.746052	0.298	0.066	0	fibroblasts_EN1neg	Spon2
0	0.312822	0.572	0.272	0	fibroblasts_EN1neg	Sptbn1
0	0.691106	0.48	0.163	0	fibroblasts_EN1neg	Srm
0	1.01878	0.49	0.098	0	fibroblasts_EN1neg	Srpx
0	0.910283	0.418	0.089	0	fibroblasts_EN1neg	Ssc5d
0	0.554467	0.616	0.28	0	fibroblasts_EN1neg	Ssr1
0	1.10407	0.801	0.317	0	fibroblasts_EN1neg	Ssr2
0	0.52244	0.669	0.333	0	fibroblasts_EN1neg	Ssr3
0	0.799758	0.854	0.466	0	fibroblasts_EN1neg	Ssr4
0	0.702807	0.396	0.117	0	fibroblasts_EN1neg	Sulf1
0	1.28819	0.62	0.134	0	fibroblasts_EN1neg	Sulf2
0	0.769166	0.651	0.256	0	fibroblasts_EN1neg	Surf4
0	0.629236	0.57	0.228	0	fibroblasts_EN1neg	Svbp
0	1.04787	0.378	0.051	0	fibroblasts_EN1neg	Svep1
0	0.752755	0.467	0.141	0	fibroblasts_EN1neg	Svil
0	0.744758	0.79	0.384	0	fibroblasts_EN1neg	Swi5
0	0.871306	0.645	0.223	0	fibroblasts_EN1neg	Tceal8
0	1.09675	0.87	0.368	0	fibroblasts_EN1neg	Tceal9
0	0.469466	0.587	0.255	0	fibroblasts_EN1neg	Tcf4
0	0.712897	0.413	0.117	0	fibroblasts_EN1neg	Tcf7l2
0	1.08771	0.741	0.25	0	fibroblasts_EN1neg	Tgfbr2
0	0.870919	0.465	0.106	0	fibroblasts_EN1neg	Tgfbr3
0	0.613668	0.559	0.216	0	fibroblasts_EN1neg	Thbs1
0	1.78653	0.895	0.26	0	fibroblasts_EN1neg	Thbs2
0	0.716957	0.415	0.121	0	fibroblasts_EN1neg	Thbs3
0	0.124398	0.761	0.435	0	fibroblasts_EN1neg	Thy1
0	0.921657	0.732	0.248	0	fibroblasts_EN1neg	Timp1
0	1.78175	0.958	0.384	0	fibroblasts_EN1neg	Timp2
0	0.328434	0.523	0.24	0	fibroblasts_EN1neg	Tm4sf1
0	0.437861	0.723	0.392	0	fibroblasts_EN1neg	Tmed10
0	0.68722	0.852	0.454	0	fibroblasts_EN1neg	Tmed2
0	1.51889	0.89	0.328	0	fibroblasts_EN1neg	Tmed3
0	0.645553	0.781	0.39	0	fibroblasts_EN1neg	Tmed9
0	0.750602	0.34	0.07	0	fibroblasts_EN1neg	Tmem119
0	0.587473	0.779	0.391	0	fibroblasts_EN1neg	Tmem167
0	0.309475	0.737	0.442	0	fibroblasts_EN1neg	Tmem256
0	0.556196	0.833	0.486	0	fibroblasts_EN1neg	Tmem258
0	0.641416	0.748	0.375	0	fibroblasts_EN1neg	Tmem59
0	0.617348	0.995	0.96	0	fibroblasts_EN1neg	Tmsb10
0	0.567927	0.48	0.172	0	fibroblasts_EN1neg	Tnfaip6
0	1.13054	0.331	0.045	0	fibroblasts_EN1neg	Tnmd
0	0.947767	0.492	0.155	0	fibroblasts_EN1neg	Tnxb
0	0.648425	0.33	0.083	0	fibroblasts_EN1neg	Tpst1
0	0.622185	0.261	0.044	0	fibroblasts_EN1neg	Tspan11
0	0.507531	0.507	0.209	0	fibroblasts_EN1neg	Tspan3
0	0.707079	0.852	0.442	0	fibroblasts_EN1neg	Tuba1a
0	0.836818	0.487	0.133	0	fibroblasts_EN1neg	Twist1
0	1.03321	0.682	0.21	0	fibroblasts_EN1neg	Txndc5
0	0.584747	0.477	0.159	0	fibroblasts_EN1neg	Ugcg
0	0.438632	0.659	0.352	0	fibroblasts_EN1neg	Uqcc2
0	0.699019	0.489	0.16	0	fibroblasts_EN1neg	Vat1
0	0.858737	0.572	0.192	0	fibroblasts_EN1neg	Vcan
0	0.694462	0.343	0.083	0	fibroblasts_EN1neg	Vgll3
0	1.60668	0.839	0.247	0	fibroblasts_EN1neg	Vkorc1
0	0.496965	0.518	0.215	0	fibroblasts_EN1neg	Vmp1
0	0.723848	0.409	0.108	0	fibroblasts_EN1neg	Wipi1
0	0.877333	0.379	0.071	0	fibroblasts_EN1neg	Wisp1
0	1.45382	0.416	0.047	0	fibroblasts_EN1neg	Wisp2
0	0.602837	0.418	0.14	0	fibroblasts_EN1neg	Yif1a
0	0.633222	0.481	0.168	0	fibroblasts_EN1neg	Yipf5
0	0.316166	0.538	0.236	0	fibroblasts_EN1neg	Ypel3
0	0.626213	0.66	0.254	0	fibroblasts_EN1neg	Zbtb20
0	0.635751	0.306	0.065	0	fibroblasts_EN1neg	Zfhx4
4.94065645841247e-324	0.119861	0.9	0.668	8.56858049582474e-320	fibroblasts_EN1neg	Rpl22l1
5.92878775009496e-323	0.61458	0.285	0.061	1.02822965949897e-318	fibroblasts_EN1neg	Ecm2
3.02368175254843e-321	0.593366	0.25	0.044	5.24397126344474e-317	fibroblasts_EN1neg	Tcea3
1.01382270526624e-320	0.312887	0.641	0.352	1.75827271774324e-316	fibroblasts_EN1neg	Pebp1
1.12646967251804e-320	0.516291	0.476	0.19	1.95363635304804e-316	fibroblasts_EN1neg	Ddb1
1.40808709064755e-320	0.244795	0.681	0.402	2.44204544131005e-316	fibroblasts_EN1neg	Mrfap1
4.99450961380916e-320	0.225643	0.672	0.394	8.66197802322923e-316	fibroblasts_EN1neg	Arf1
3.47333089682855e-319	0.546069	0.489	0.2	6.02379777436975e-315	fibroblasts_EN1neg	Colgalt1
3.95237694703622e-319	0.588484	0.268	0.052	6.85460733924492e-315	fibroblasts_EN1neg	AW551984
6.79009239049e-319	0.341865	0.662	0.371	1.17760572328268e-314	fibroblasts_EN1neg	Erp29
7.46955616993318e-318	0.644317	0.372	0.115	1.29544512655151e-313	fibroblasts_EN1neg	Praf2
1.0051602522977e-317	0.366497	0.577	0.285	1.74324942555991e-313	fibroblasts_EN1neg	Emc10
1.14654800629938e-317	0.508154	0.433	0.158	1.98845820732502e-313	fibroblasts_EN1neg	Yipf3
1.10268502130326e-315	0.538458	0.452	0.171	1.91238663244625e-311	fibroblasts_EN1neg	Sec22b
1.6130280402773e-315	0.138343	0.922	0.703	2.79747453025291e-311	fibroblasts_EN1neg	Atp5e
1.40425014013287e-313	0.364434	0.44	0.172	0	fibroblasts_EN1neg	Fam46a
3.36571767170832e-313	0.547846	0.406	0.141	0	fibroblasts_EN1neg	Lamb1
3.75691845679435e-312	0.609839	0.284	0.063	6.51562e-308	fibroblasts_EN1neg	Colec12
9.56657949043724e-312	0.381452	0.587	0.299	1.65913e-307	fibroblasts_EN1neg	Pdia6
1.59983553464409e-310	0.494038	0.512	0.223	2.77459e-306	fibroblasts_EN1neg	Sra1
1.88461491921989e-310	0.527365	0.427	0.158	3.26849e-306	fibroblasts_EN1neg	Lama4
2.49583519988378e-310	0.614389	0.293	0.068	4.32853e-306	fibroblasts_EN1neg	Arsi
0	0.566262	0.374	0.119	1.13628e-304	fibroblasts_EN1neg	Tmem263
0	0.488654	0.419	0.154	2.03303e-304	fibroblasts_EN1neg	Pla2g16
3.03411e-307	0.527481	0.376	0.123	5.26206e-303	fibroblasts_EN1neg	Pbx1
7.7629e-307	0.199295	0.743	0.474	1.34632e-302	fibroblasts_EN1neg	Atp6v0e
7.94035e-307	0.698787	0.312	0.081	1.37709e-302	fibroblasts_EN1neg	Ncam1
7.03649e-306	0.456271	0.504	0.223	1.22034e-301	fibroblasts_EN1neg	Wls
1.74608e-305	0.996762	0.267	0.056	3.02823e-301	fibroblasts_EN1neg	Ccl8
9.54313e-304	0.354355	0.505	0.237	1.65507e-299	fibroblasts_EN1neg	Hmgn3
9.60259e-304	0.685775	0.407	0.147	1.66538e-299	fibroblasts_EN1neg	Tnc
1.54818e-303	0.5631	0.407	0.144	2.685e-299	fibroblasts_EN1neg	Man1a
2.539e-303	0.28052	0.651	0.368	4.4034e-299	fibroblasts_EN1neg	Cyb5a
6.6887e-302	0.573671	0.389	0.132	1.16002e-297	fibroblasts_EN1neg	Fat1
8.28038e-302	0.583748	0.381	0.126	1.43607e-297	fibroblasts_EN1neg	Frmd6
2.04728e-301	0.274662	0.927	0.696	3.5506e-297	fibroblasts_EN1neg	Gm10076
1.53921e-300	0.716299	0.51	0.224	2.66945e-296	fibroblasts_EN1neg	Slc39a1
2.22086e-300	0.571092	0.325	0.09	3.85164e-296	fibroblasts_EN1neg	Chst12
1.48882e-298	0.387799	0.603	0.316	2.58205e-294	fibroblasts_EN1neg	Rer1
2.29554e-296	0.351633	0.691	0.405	3.98115e-292	fibroblasts_EN1neg	Pdia3
3.26868e-296	0.443731	0.479	0.205	5.66887e-292	fibroblasts_EN1neg	Sec61a1
8.51018e-296	0.488394	0.417	0.156	1.47592e-291	fibroblasts_EN1neg	Ptprs
1.44361e-294	0.20356	0.691	0.414	2.50365e-290	fibroblasts_EN1neg	Map1lc3b
1.9693e-294	0.111641	0.653	0.408	3.41535e-290	fibroblasts_EN1neg	Eif2s2
4.71483e-292	0.221172	0.682	0.409	8.17693e-288	fibroblasts_EN1neg	Ndufv3
4.82426e-291	0.61129	0.345	0.105	8.36671e-287	fibroblasts_EN1neg	Adamts1
5.00617e-291	0.568697	0.306	0.081	8.6822e-287	fibroblasts_EN1neg	Tmem45a
6.49333e-291	0.509502	0.283	0.07	1.12614e-286	fibroblasts_EN1neg	Cuedc1
1.17647e-289	0.419638	0.493	0.221	2.04036e-285	fibroblasts_EN1neg	Tbrg1
1.85063e-289	0.441294	0.466	0.198	3.20954e-285	fibroblasts_EN1neg	B4galt1
2.24017e-289	0.331669	0.571	0.293	3.88512e-285	fibroblasts_EN1neg	Tram1
6.62966e-289	0.534866	0.345	0.106	1.14978e-284	fibroblasts_EN1neg	Sec23a
1.43086e-288	0.526951	0.251	0.052	2.48154e-284	fibroblasts_EN1neg	Ephb3
2.63739e-287	0.369409	0.573	0.295	4.57403e-283	fibroblasts_EN1neg	Rab1a
8.95787e-287	0.412087	0.25	0.058	1.55356e-282	fibroblasts_EN1neg	Crispld2
9.42487e-286	0.486735	0.491	0.218	1.63456e-281	fibroblasts_EN1neg	Cltb
1.41721e-285	0.552418	0.381	0.132	2.45788e-281	fibroblasts_EN1neg	Palld
8.56369e-285	0.54843	0.285	0.071	1.4852e-280	fibroblasts_EN1neg	Scarf2
4.65771e-284	0.390241	0.484	0.216	8.07787e-280	fibroblasts_EN1neg	Copa
5.50648e-284	0.518655	0.371	0.125	9.54989e-280	fibroblasts_EN1neg	Sec24d
9.90614e-283	0.275518	0.563	0.292	1.71802e-278	fibroblasts_EN1neg	Sdf4
2.62332e-280	0.277796	0.654	0.384	4.54962e-276	fibroblasts_EN1neg	Mrps21
4.91336e-280	0.219711	0.656	0.395	8.52125e-276	fibroblasts_EN1neg	Ndufc1
7.1274e-279	0.168453	0.398	0.191	1.2361e-274	fibroblasts_EN1neg	Cks1b
2.18601e-278	0.534881	0.273	0.065	3.7912e-274	fibroblasts_EN1neg	Emilin1
4.87865e-278	0.383442	0.395	0.15	8.46104e-274	fibroblasts_EN1neg	Golgb1
1.25879e-277	0.398964	0.434	0.184	2.18312e-273	fibroblasts_EN1neg	Rhoj
1.34652e-274	0.530461	0.268	0.063	2.33527e-270	fibroblasts_EN1neg	Dnm1
3.49529e-273	0.293562	0.481	0.233	6.06188e-269	fibroblasts_EN1neg	Metrnl
1.24598e-272	0.412754	0.482	0.218	2.16091e-268	fibroblasts_EN1neg	Rab18
1.93073e-272	0.441108	0.443	0.184	3.34846e-268	fibroblasts_EN1neg	Nucb1
5.23656e-272	0.233485	0.945	0.745	9.08177e-268	fibroblasts_EN1neg	Cox6c
6.17317e-271	0.310728	0.536	0.273	1.07061e-266	fibroblasts_EN1neg	Drap1
2.30874e-269	0.479302	0.372	0.133	4.00405e-265	fibroblasts_EN1neg	Golim4
8.89584e-269	0.394121	0.457	0.201	1.54281e-264	fibroblasts_EN1neg	Ptov1
2.302e-268	0.216521	0.578	0.318	3.99236e-264	fibroblasts_EN1neg	Neat1
5.15666e-268	0.214301	0.616	0.356	8.9432e-264	fibroblasts_EN1neg	Bri3
9.82693e-268	0.516622	0.345	0.114	1.70428e-263	fibroblasts_EN1neg	Galnt16
1.65127e-267	0.513146	0.27	0.067	2.8638e-263	fibroblasts_EN1neg	Phldb2
2.51694e-267	0.452031	0.338	0.112	4.36513e-263	fibroblasts_EN1neg	Sh3pxd2a
7.69957e-267	0.364757	0.516	0.252	1.33534e-262	fibroblasts_EN1neg	Rpn2
8.80789e-267	0.259902	0.491	0.24	1.52755e-262	fibroblasts_EN1neg	Cd164
4.79724e-266	0.299292	0.593	0.331	8.31985e-262	fibroblasts_EN1neg	Pdap1
1.40731e-265	0.415556	0.296	0.086	2.44071e-261	fibroblasts_EN1neg	Gpm6b
1.58847e-265	0.289754	0.459	0.215	2.75489e-261	fibroblasts_EN1neg	Tsc22d1
2.76892e-265	0.579673	0.275	0.07	4.80215e-261	fibroblasts_EN1neg	Lrrn4cl
4.76736e-265	0.585107	0.286	0.077	8.26804e-261	fibroblasts_EN1neg	Pdgfra
2.83067e-264	0.24202	0.514	0.265	4.90922e-260	fibroblasts_EN1neg	Rhob
7.16011e-264	0.155327	0.636	0.394	1.24178e-259	fibroblasts_EN1neg	Timm13
7.23581e-264	0.373023	0.527	0.262	1.25491e-259	fibroblasts_EN1neg	0610012G03Rik
2.83011e-263	0.522383	0.254	0.059	4.90825e-259	fibroblasts_EN1neg	Irs1
1.06268e-262	0.447054	0.383	0.146	1.843e-258	fibroblasts_EN1neg	Pdlim2
7.30448e-262	0.44974	0.333	0.109	1.26682e-257	fibroblasts_EN1neg	Bet1l
7.78414e-262	0.430821	0.332	0.11	1.35e-257	fibroblasts_EN1neg	Scn1b
1.31514e-261	0.443287	0.327	0.106	2.28085e-257	fibroblasts_EN1neg	Ebpl
1.88693e-261	0.102212	0.496	0.273	3.2725e-257	fibroblasts_EN1neg	Cyb5r3
5.47757e-260	0.480502	0.356	0.123	9.49975e-256	fibroblasts_EN1neg	Mcfd2
5.60653e-259	0.415259	0.488	0.228	9.7234e-255	fibroblasts_EN1neg	Rpn1
6.21223e-259	0.49623	0.325	0.103	1.07739e-254	fibroblasts_EN1neg	Erlec1
1.81982e-258	0.430357	0.477	0.217	3.15611e-254	fibroblasts_EN1neg	Ufc1
4.71225e-257	0.118111	0.642	0.399	8.17245e-253	fibroblasts_EN1neg	Ccdc12
1.32074e-256	0.541434	0.311	0.094	2.29056e-252	fibroblasts_EN1neg	Plod1
2.49371e-255	0.116923	0.62	0.391	4.32484e-251	fibroblasts_EN1neg	Ndufs5
3.67355e-254	0.156482	0.906	0.686	6.37105e-250	fibroblasts_EN1neg	Jund
4.74085e-253	0.182228	0.625	0.386	8.22206e-249	fibroblasts_EN1neg	Ndufa11
4.80752e-253	0.363196	0.416	0.175	8.33768e-249	fibroblasts_EN1neg	Derl1
2.32085e-252	0.378143	0.414	0.181	4.02505e-248	fibroblasts_EN1neg	Timp3
7.75383e-252	0.449456	0.36	0.131	1.34475e-247	fibroblasts_EN1neg	Lix1l
4.34095e-251	0.212976	0.558	0.316	7.52851e-247	fibroblasts_EN1neg	Rexo2
1.63583e-250	0.518734	0.274	0.074	2.83702e-246	fibroblasts_EN1neg	Cpq
1.53987e-249	0.376779	0.402	0.166	2.67059e-245	fibroblasts_EN1neg	2900097C17Rik
1.5465e-249	0.433737	0.352	0.127	2.6821e-245	fibroblasts_EN1neg	Adam19
2.58323e-249	0.24628	0.442	0.213	4.4801e-245	fibroblasts_EN1neg	H1f0
7.48958e-249	0.467867	0.337	0.116	1.29892e-244	fibroblasts_EN1neg	Zcchc24
1.45599e-248	0.746428	0.447	0.197	2.52512e-244	fibroblasts_EN1neg	Igfbp5
1.74856e-248	0.375899	0.445	0.201	3.03253e-244	fibroblasts_EN1neg	9530068E07Rik
6.02357e-248	0.230792	0.562	0.312	1.04467e-243	fibroblasts_EN1neg	Paip2
1.32305e-247	0.436793	0.365	0.136	2.29456e-243	fibroblasts_EN1neg	2310039H08Rik
1.39281e-247	0.430292	0.422	0.18	2.41555e-243	fibroblasts_EN1neg	Rcn2
1.72276e-247	0.356391	0.377	0.151	2.98778e-243	fibroblasts_EN1neg	Dst
2.36633e-247	0.427838	0.481	0.231	4.10393e-243	fibroblasts_EN1neg	Prdx4
8.95854e-247	0.265972	0.598	0.35	1.55368e-242	fibroblasts_EN1neg	Higd1a
8.6143e-246	0.508721	0.253	0.064	1.49398e-241	fibroblasts_EN1neg	1810055G02Rik
8.50522e-245	0.493006	0.339	0.117	1.47506e-240	fibroblasts_EN1neg	Cttn
2.44829e-243	0.226312	0.497	0.263	4.24607e-239	fibroblasts_EN1neg	Mbnl2
2.42941e-241	0.382691	0.431	0.19	4.21332e-237	fibroblasts_EN1neg	Fuca1
7.46033e-241	0.450805	0.257	0.066	1.29384e-236	fibroblasts_EN1neg	Slc39a13
3.0155e-240	0.497979	0.333	0.114	5.22979e-236	fibroblasts_EN1neg	Pkd2
8.75302e-240	0.493803	0.334	0.117	1.51804e-235	fibroblasts_EN1neg	Akap12
2.65089e-239	0.437823	0.347	0.126	4.59744e-235	fibroblasts_EN1neg	Lima1
9.94443e-239	0.409725	0.412	0.175	1.72466e-234	fibroblasts_EN1neg	Stt3a
1.56481e-238	0.140584	0.59	0.356	2.71384e-234	fibroblasts_EN1neg	Canx
5.49843e-238	0.445292	0.272	0.078	9.53593e-234	fibroblasts_EN1neg	Tm7sf3
6.89762e-238	0.38855	0.441	0.198	1.19626e-233	fibroblasts_EN1neg	Jtb
2.29394e-236	0.289045	0.472	0.239	3.97838e-232	fibroblasts_EN1neg	Cdk4
1.26626e-234	0.37848	0.338	0.124	2.19608e-230	fibroblasts_EN1neg	Qsox1
1.45055e-233	0.428538	0.288	0.09	2.51569e-229	fibroblasts_EN1neg	Arap1
7.3564e-232	0.520586	0.281	0.084	1.27582e-227	fibroblasts_EN1neg	Ndn
8.01682e-232	0.472833	0.323	0.111	1.39036e-227	fibroblasts_EN1neg	Prrc1
1.03561e-231	0.258346	0.534	0.298	1.79606e-227	fibroblasts_EN1neg	Bag1
9.74939e-231	0.512893	0.268	0.076	1.69084e-226	fibroblasts_EN1neg	Dsel
2.72735e-230	0.407467	0.304	0.101	4.73004e-226	fibroblasts_EN1neg	Rhoq
9.20631e-230	0.296147	0.41	0.193	1.59665e-225	fibroblasts_EN1neg	Nrep
1.09911e-227	0.488019	0.307	0.102	1.90618e-223	fibroblasts_EN1neg	Sh3pxd2b
2.14824e-226	0.231207	0.509	0.274	3.72569e-222	fibroblasts_EN1neg	Tm9sf3
3.01965e-226	0.424347	0.402	0.172	5.23698e-222	fibroblasts_EN1neg	Sec13
4.14659e-226	0.377269	0.429	0.195	7.19144e-222	fibroblasts_EN1neg	Tm2d2
4.47838e-226	0.486541	0.272	0.08	7.76686e-222	fibroblasts_EN1neg	Lhfpl2
4.62555e-226	0.420251	0.407	0.176	8.02209e-222	fibroblasts_EN1neg	Gng12
8.18821e-226	0.405743	0.291	0.094	1.42008e-221	fibroblasts_EN1neg	Sntb2
1.42995e-224	0.359201	0.454	0.218	2.47996e-220	fibroblasts_EN1neg	Ap2a2
2.35626e-224	0.133493	0.986	0.886	4.08646e-220	fibroblasts_EN1neg	Ftl1
2.85152e-224	0.486321	0.351	0.134	4.94539e-220	fibroblasts_EN1neg	Maged2
4.62404e-224	0.303768	0.478	0.242	8.01947e-220	fibroblasts_EN1neg	Srp19
1.24979e-223	0.371957	0.433	0.201	2.16751e-219	fibroblasts_EN1neg	Cnih1
7.25331e-223	0.295881	0.315	0.115	1.25794e-218	fibroblasts_EN1neg	Fscn1
2.05321e-222	0.12197	0.494	0.289	3.56088e-218	fibroblasts_EN1neg	Anapc11
4.88658e-222	0.428688	0.337	0.126	8.47479e-218	fibroblasts_EN1neg	Rbfox2
2.58008e-220	0.295814	0.997	0.986	4.47463e-216	fibroblasts_EN1neg	Rpl41
3.33525e-220	0.354259	0.419	0.193	5.78432e-216	fibroblasts_EN1neg	Hexa
7.53061e-220	0.490803	0.344	0.13	1.30603e-215	fibroblasts_EN1neg	Ergic1
8.60859e-220	0.120703	0.588	0.372	1.49299e-215	fibroblasts_EN1neg	Txndc17
3.31929e-218	0.283806	0.466	0.241	5.75665e-214	fibroblasts_EN1neg	Bcl7c
3.46229e-218	0.358725	0.353	0.142	6.00464e-214	fibroblasts_EN1neg	Fam3c
4.51104e-218	0.358828	0.258	0.079	7.82349e-214	fibroblasts_EN1neg	Tcn2
1.59628e-217	0.431552	0.349	0.136	2.76843e-213	fibroblasts_EN1neg	Trio
1.93162e-216	0.381862	0.435	0.204	3.35001e-212	fibroblasts_EN1neg	Tmem147
2.20109e-216	0.432674	0.31	0.109	3.81736e-212	fibroblasts_EN1neg	Atf5
3.26658e-215	0.149771	0.527	0.31	5.66523e-211	fibroblasts_EN1neg	Gtf2h5
6.46113e-215	0.394698	0.272	0.086	1.12055e-210	fibroblasts_EN1neg	Ttc28
1.55723e-213	0.284107	0.356	0.151	2.7007e-209	fibroblasts_EN1neg	Slc50a1
1.96169e-213	0.16165	0.566	0.341	3.40216e-209	fibroblasts_EN1neg	2410015M20Rik
1.01579e-212	0.471918	0.357	0.145	1.76169e-208	fibroblasts_EN1neg	Tnfrsf12a
1.16843e-212	0.169761	0.496	0.281	2.02641e-208	fibroblasts_EN1neg	Eny2
1.39313e-212	0.403867	0.296	0.101	2.4161e-208	fibroblasts_EN1neg	Idh1
1.52581e-212	0.410618	0.333	0.126	2.64622e-208	fibroblasts_EN1neg	Tex264
2.59762e-212	0.428235	0.387	0.166	4.50505e-208	fibroblasts_EN1neg	Lrrc59
3.44698e-212	0.459782	0.262	0.078	5.9781e-208	fibroblasts_EN1neg	Tram2
1.03613e-210	0.353086	0.329	0.127	1.79697e-206	fibroblasts_EN1neg	Ttc3
2.83867e-210	0.457671	0.293	0.099	4.92311e-206	fibroblasts_EN1neg	Tmed1
1.35507e-209	0.364489	0.336	0.132	2.35009e-205	fibroblasts_EN1neg	Mia3
1.37601e-209	0.241293	0.302	0.119	2.38641e-205	fibroblasts_EN1neg	Thra
1.00715e-208	0.373716	0.36	0.149	1.74671e-204	fibroblasts_EN1neg	Desi2
1.58724e-208	0.269679	0.465	0.245	2.75276e-204	fibroblasts_EN1neg	Siva1
7.97287e-208	0.239462	0.533	0.305	1.38273e-203	fibroblasts_EN1neg	Tomm5
4.62054e-207	0.214473	0.449	0.232	8.0134e-203	fibroblasts_EN1neg	Atxn7l3b
3.77569e-206	0.214136	0.311	0.135	6.54817e-202	fibroblasts_EN1neg	Slfn5
2.70069e-205	0.291813	0.43	0.211	4.68381e-201	fibroblasts_EN1neg	Cdc26
8.1513e-205	0.273414	0.369	0.165	1.41368e-200	fibroblasts_EN1neg	Itgav
2.74415e-203	0.273784	0.5	0.271	4.75918e-199	fibroblasts_EN1neg	Fosb
7.98187e-203	0.166696	0.462	0.256	1.3843e-198	fibroblasts_EN1neg	Rdx
4.1017e-202	0.347519	0.401	0.184	7.11357e-198	fibroblasts_EN1neg	Smim7
9.49052e-202	0.207123	0.528	0.305	1.64594e-197	fibroblasts_EN1neg	Sec11a
1.13877e-201	0.398814	0.307	0.114	1.97498e-197	fibroblasts_EN1neg	Ddr2
3.25877e-200	0.124452	0.433	0.232	5.65168e-196	fibroblasts_EN1neg	Tapbp
9.96173e-200	0.25008	0.345	0.151	1.72766e-195	fibroblasts_EN1neg	Dnajc1
3.56097e-199	0.392005	0.295	0.106	6.17579e-195	fibroblasts_EN1neg	Igf2r
1.26614e-198	0.147185	0.936	0.763	2.19587e-194	fibroblasts_EN1neg	Itm2b
4.2673e-198	0.698285	0.356	0.148	7.40079e-194	fibroblasts_EN1neg	Ccl7
1.55717e-197	0.210194	0.469	0.258	2.7006e-193	fibroblasts_EN1neg	Stub1
2.6391e-197	0.247565	0.404	0.197	4.577e-193	fibroblasts_EN1neg	Eif4g1
1.29743e-196	0.31863	0.401	0.189	2.25013e-192	fibroblasts_EN1neg	Pdia4
8.78924e-196	0.137045	0.498	0.292	1.52432e-191	fibroblasts_EN1neg	Tmco1
1.3778e-194	0.340053	0.447	0.228	2.38952e-190	fibroblasts_EN1neg	Mrpl17
1.59054e-193	0.28563	0.369	0.182	2.75847e-189	fibroblasts_EN1neg	Sdc2
4.94067e-193	0.156757	0.366	0.176	8.56861e-189	fibroblasts_EN1neg	Smco4
6.20827e-193	0.273447	0.363	0.164	1.0767e-188	fibroblasts_EN1neg	Ski
1.14768e-192	0.319139	0.435	0.222	1.99041e-188	fibroblasts_EN1neg	Ybx3
2.04658e-192	0.402607	0.309	0.118	3.54938e-188	fibroblasts_EN1neg	Ryk
8.77894e-191	0.297578	0.352	0.154	1.52253e-186	fibroblasts_EN1neg	Golph3
1.03325e-190	0.40626	0.358	0.154	1.79196e-186	fibroblasts_EN1neg	Ext1
1.47632e-190	0.156754	0.267	0.107	2.56038e-186	fibroblasts_EN1neg	Pld3
4.61248e-190	0.226995	0.423	0.217	7.99942e-186	fibroblasts_EN1neg	Sdf2
7.97457e-189	0.261147	0.363	0.169	1.38303e-184	fibroblasts_EN1neg	Lrrc58
2.96704e-188	0.303084	0.276	0.1	5.14574e-184	fibroblasts_EN1neg	Bfar
7.50145e-188	0.308186	0.338	0.146	1.30098e-183	fibroblasts_EN1neg	Lgals3bp
2.1652e-186	0.312426	0.37	0.17	3.7551e-182	fibroblasts_EN1neg	Guk1
4.32649e-186	0.2256	0.41	0.209	7.50343e-182	fibroblasts_EN1neg	Ube2r2
4.73854e-186	0.31634	0.273	0.1	8.21805e-182	fibroblasts_EN1neg	Pkd1
7.04489e-186	0.367012	0.335	0.139	1.22179e-181	fibroblasts_EN1neg	0610037L13Rik
1.02968e-185	0.131119	0.405	0.215	1.78577e-181	fibroblasts_EN1neg	Ctnnb1
3.16561e-185	0.203323	0.367	0.176	5.49012e-181	fibroblasts_EN1neg	Foxn3
6.94211e-185	0.105286	0.425	0.235	1.20397e-180	fibroblasts_EN1neg	Ap3s1
1.56208e-184	0.393917	0.306	0.118	2.70911e-180	fibroblasts_EN1neg	Twf1
3.12723e-184	0.256313	0.334	0.147	5.42355e-180	fibroblasts_EN1neg	Dag1
3.33485e-184	0.237687	0.402	0.202	5.78363e-180	fibroblasts_EN1neg	Dnajc3
3.67775e-184	0.359444	0.351	0.153	6.37831e-180	fibroblasts_EN1neg	Mlec
1.70241e-183	0.444403	0.286	0.104	2.9525e-179	fibroblasts_EN1neg	Dbn1
4.00395e-183	0.366117	0.296	0.112	6.94405e-179	fibroblasts_EN1neg	Eri3
1.33612e-182	0.371958	0.269	0.094	2.31723e-178	fibroblasts_EN1neg	Slc44a1
5.4075e-182	0.407909	0.251	0.085	9.37822e-178	fibroblasts_EN1neg	Rpl39l
1.69001e-181	0.286993	0.441	0.232	2.93098e-177	fibroblasts_EN1neg	Eif4e2
1.78417e-181	0.132951	0.492	0.293	3.09429e-177	fibroblasts_EN1neg	Rnf7
2.89677e-181	0.19739	0.505	0.295	5.02386e-177	fibroblasts_EN1neg	Mrpl54
3.86424e-181	0.327251	0.254	0.088	6.70175e-177	fibroblasts_EN1neg	Lrp6
5.868e-181	0.240838	0.394	0.194	1.01769e-176	fibroblasts_EN1neg	Arpc1a
3.60232e-180	0.104477	0.533	0.337	6.2475e-176	fibroblasts_EN1neg	Anapc13
9.35203e-180	0.242098	0.389	0.192	1.62192e-175	fibroblasts_EN1neg	Yipf4
1.45748e-179	0.746793	0.282	0.103	2.5277e-175	fibroblasts_EN1neg	Mt2
2.50313e-179	0.187934	0.307	0.136	4.34118e-175	fibroblasts_EN1neg	Klf9
3.82438e-179	0.421332	0.359	0.159	6.63262e-175	fibroblasts_EN1neg	Yif1b
1.3094e-178	0.174808	0.358	0.182	2.27089e-174	fibroblasts_EN1neg	Lpl
3.98702e-178	0.353323	0.286	0.107	6.91469e-174	fibroblasts_EN1neg	Copg1
1.70411e-177	0.146316	0.522	0.321	2.95545e-173	fibroblasts_EN1neg	Timm10b
1.72061e-177	0.201094	0.409	0.211	2.98406e-173	fibroblasts_EN1neg	Tmem208
1.15663e-176	0.299021	0.252	0.089	2.00595e-172	fibroblasts_EN1neg	Gabarapl1
5.10918e-176	0.435438	0.253	0.085	8.86085e-172	fibroblasts_EN1neg	Amotl2
3.80459e-175	0.132046	0.406	0.22	6.5983e-171	fibroblasts_EN1neg	Chic2
1.05601e-174	0.226323	0.393	0.203	1.83143e-170	fibroblasts_EN1neg	Ube2m
2.97455e-174	0.33951	0.308	0.125	5.15877e-170	fibroblasts_EN1neg	Golt1b
2.94446e-173	0.328854	0.357	0.163	5.10658e-169	fibroblasts_EN1neg	Gorasp2
3.56414e-173	0.424195	0.255	0.088	6.18129e-169	fibroblasts_EN1neg	Medag
3.83315e-173	0.392631	0.298	0.117	6.64783e-169	fibroblasts_EN1neg	Creb3
7.03563e-173	0.374374	0.285	0.11	1.22019e-168	fibroblasts_EN1neg	Pros1
1.52974e-171	0.46039	0.263	0.094	2.65302e-167	fibroblasts_EN1neg	Cxcl12
2.7081e-171	0.331432	0.254	0.093	4.69666e-167	fibroblasts_EN1neg	Dab2
3.69513e-170	0.360266	0.275	0.104	6.40846e-166	fibroblasts_EN1neg	Wwtr1
1.03103e-169	0.124158	0.427	0.24	1.78812e-165	fibroblasts_EN1neg	Smap1
1.38121e-168	0.277126	0.311	0.134	2.39543e-164	fibroblasts_EN1neg	Sh3gl1
2.14487e-168	0.185058	0.417	0.227	3.71984e-164	fibroblasts_EN1neg	Smim11
2.43734e-168	0.160692	0.359	0.181	4.22708e-164	fibroblasts_EN1neg	Pura
4.23727e-168	0.231342	0.281	0.117	7.3487e-164	fibroblasts_EN1neg	Stx5a
1.68617e-167	0.116405	0.399	0.219	2.92433e-163	fibroblasts_EN1neg	Mien1
2.45812e-167	0.266876	0.376	0.186	4.26312e-163	fibroblasts_EN1neg	Mbd3
1.41366e-166	0.31955	0.284	0.113	2.45171e-162	fibroblasts_EN1neg	Gfpt1
3.88638e-166	0.165846	0.258	0.106	6.74016e-162	fibroblasts_EN1neg	Gstm1
4.44121e-166	0.244914	0.386	0.199	7.70238e-162	fibroblasts_EN1neg	Tsen34
1.5796e-165	0.29717	0.298	0.124	2.73949e-161	fibroblasts_EN1neg	Glg1
3.17061e-165	0.188951	0.413	0.224	5.4988e-161	fibroblasts_EN1neg	Xbp1
5.24599e-165	0.214497	0.256	0.102	9.09813e-161	fibroblasts_EN1neg	Kcnq1ot1
1.62074e-164	0.31807	0.252	0.091	2.81086e-160	fibroblasts_EN1neg	Prorsd1
1.8892e-164	0.178651	0.424	0.236	3.27644e-160	fibroblasts_EN1neg	Bloc1s1
5.31904e-164	0.219164	0.439	0.243	9.22481e-160	fibroblasts_EN1neg	Timm8b
5.39994e-164	0.398207	0.286	0.112	9.36511e-160	fibroblasts_EN1neg	Scpep1
6.21616e-164	0.320939	0.369	0.177	1.07807e-159	fibroblasts_EN1neg	Mrps28
1.22809e-163	0.237302	0.422	0.229	2.12988e-159	fibroblasts_EN1neg	Ufm1
2.50163e-163	0.255861	0.322	0.145	4.33857e-159	fibroblasts_EN1neg	Prkcsh
6.92556e-163	0.299262	0.266	0.103	1.2011e-158	fibroblasts_EN1neg	Armcx3
1.27805e-162	0.266899	0.271	0.109	2.21653e-158	fibroblasts_EN1neg	Amotl1
5.43049e-162	0.306877	0.386	0.193	9.41809e-158	fibroblasts_EN1neg	Leprot
7.08863e-162	0.381933	0.298	0.125	1.22938e-157	fibroblasts_EN1neg	Fhl1
8.39616e-162	0.351712	0.303	0.127	1.45615e-157	fibroblasts_EN1neg	Enah
1.7849e-161	0.168183	0.476	0.283	3.09555e-157	fibroblasts_EN1neg	Mpc2
1.95916e-161	0.277795	0.28	0.114	3.39778e-157	fibroblasts_EN1neg	Pigt
3.64874e-161	0.504634	0.278	0.108	6.328e-157	fibroblasts_EN1neg	Itih5
8.09671e-161	0.146083	0.385	0.211	1.40421e-156	fibroblasts_EN1neg	Gemin7
3.8817e-160	0.281228	0.376	0.191	6.73203e-156	fibroblasts_EN1neg	Tubb2a
1.68339e-159	0.152614	0.441	0.256	2.9195e-155	fibroblasts_EN1neg	Fundc2
1.83659e-159	0.366026	0.252	0.091	3.1852e-155	fibroblasts_EN1neg	Aga
1.98618e-159	0.200845	0.318	0.155	3.44463e-155	fibroblasts_EN1neg	Phlda3
7.40424e-159	0.249616	0.325	0.148	1.28412e-154	fibroblasts_EN1neg	Unc50
9.87683e-159	0.219759	0.421	0.229	1.71294e-154	fibroblasts_EN1neg	C1d
1.6283e-158	0.130564	0.395	0.222	2.82396e-154	fibroblasts_EN1neg	Anapc5
1.64326e-158	0.36535	0.292	0.119	2.84991e-154	fibroblasts_EN1neg	Sigmar1
2.55589e-158	0.18603	0.314	0.148	4.43269e-154	fibroblasts_EN1neg	Klf3
2.82898e-158	0.174955	0.395	0.216	4.9063e-154	fibroblasts_EN1neg	Bola3
6.528e-158	0.290111	0.25	0.094	1.13215e-153	fibroblasts_EN1neg	Aamdc
8.51164e-157	0.183383	0.416	0.23	1.47617e-152	fibroblasts_EN1neg	Ctbp1
1.35255e-156	0.164035	0.432	0.252	2.34573e-152	fibroblasts_EN1neg	Psmd7
2.62492e-156	0.263175	0.253	0.098	4.5524e-152	fibroblasts_EN1neg	Fto
5.01806e-156	0.207518	0.355	0.177	8.70282e-152	fibroblasts_EN1neg	Tm9sf2
9.27439e-156	0.230659	0.321	0.153	1.60846e-151	fibroblasts_EN1neg	Pdlim7
2.61109e-155	0.10875	0.423	0.25	4.52841e-151	fibroblasts_EN1neg	Mlf2
3.72687e-155	0.224261	0.434	0.244	6.46351e-151	fibroblasts_EN1neg	Chchd1
1.0976e-154	0.300073	0.304	0.132	1.90357e-150	fibroblasts_EN1neg	Copb2
1.47007e-154	0.264359	0.266	0.107	2.54953e-150	fibroblasts_EN1neg	Uso1
1.75613e-154	0.116934	0.425	0.247	3.04565e-150	fibroblasts_EN1neg	Map2k2
1.02923e-153	0.260958	0.371	0.187	1.78499e-149	fibroblasts_EN1neg	Bad
1.20135e-153	0.336861	0.26	0.1	2.08351e-149	fibroblasts_EN1neg	Samd4b
1.48447e-153	0.259307	0.288	0.124	2.57451e-149	fibroblasts_EN1neg	Lrpap1
2.296e-153	0.116462	0.422	0.25	3.98195e-149	fibroblasts_EN1neg	Mrps16
2.83594e-152	0.635738	0.286	0.118	4.91837e-148	fibroblasts_EN1neg	Dlk1
4.08219e-152	0.133202	0.294	0.139	7.07974e-148	fibroblasts_EN1neg	Pdrg1
4.58952e-152	0.277155	0.301	0.133	7.95961e-148	fibroblasts_EN1neg	Josd2
7.13715e-152	0.109867	0.377	0.208	1.2378e-147	fibroblasts_EN1neg	Serinc1
2.38048e-151	0.312959	0.291	0.125	4.12846e-147	fibroblasts_EN1neg	Sgpp1
3.87549e-151	0.10991	0.312	0.16	6.72126e-147	fibroblasts_EN1neg	Zfhx3
2.17495e-150	0.203578	0.37	0.196	3.77202e-146	fibroblasts_EN1neg	Commd3
1.73692e-149	0.336806	0.312	0.138	3.01234e-145	fibroblasts_EN1neg	Dnlz
2.01291e-149	0.545826	0.273	0.11	3.49099e-145	fibroblasts_EN1neg	Cxcl1
8.50911e-149	0.142328	0.361	0.195	1.47573e-144	fibroblasts_EN1neg	Hivep2
3.08887e-148	0.130159	0.316	0.16	5.35703e-144	fibroblasts_EN1neg	Rras
5.09495e-148	0.278507	0.263	0.106	8.83618e-144	fibroblasts_EN1neg	Slc35b2
4.7545e-147	0.187203	0.282	0.129	8.24573e-143	fibroblasts_EN1neg	Ccser2
1.12538e-145	0.228421	0.297	0.136	1.95175e-141	fibroblasts_EN1neg	Clptm1l
1.25324e-145	0.144741	0.977	0.869	2.1735e-141	fibroblasts_EN1neg	Rps20
1.17045e-144	0.141872	0.417	0.243	2.02991e-140	fibroblasts_EN1neg	Hypk
1.34281e-144	0.198726	0.288	0.132	2.32883e-140	fibroblasts_EN1neg	Smarca2
4.83e-144	0.268809	0.323	0.155	8.37667e-140	fibroblasts_EN1neg	Carhsp1
2.05106e-143	0.211737	0.314	0.15	3.55716e-139	fibroblasts_EN1neg	Alg5
2.55062e-143	0.254402	0.27	0.115	4.42354e-139	fibroblasts_EN1neg	Adk
6.38868e-143	0.252344	0.259	0.108	1.10799e-138	fibroblasts_EN1neg	Parva
2.46424e-142	0.237038	0.26	0.11	4.27372e-138	fibroblasts_EN1neg	Klhl9
8.7958e-142	0.20418	0.291	0.137	1.52545e-137	fibroblasts_EN1neg	Aldh2
1.21379e-141	0.296436	0.268	0.111	2.10508e-137	fibroblasts_EN1neg	Nav1
2.11492e-141	0.257042	0.303	0.14	3.66791e-137	fibroblasts_EN1neg	Dtnbp1
5.00768e-140	0.193666	0.299	0.142	8.68483e-136	fibroblasts_EN1neg	Smim27
1.01549e-139	0.151167	0.305	0.149	1.76116e-135	fibroblasts_EN1neg	Ndel1
2.12479e-139	0.106536	0.362	0.203	3.68502e-135	fibroblasts_EN1neg	Tnfrsf1a
1.08302e-138	0.216068	0.33	0.165	1.87828e-134	fibroblasts_EN1neg	Mgat2
2.53366e-138	0.235576	0.317	0.156	4.39414e-134	fibroblasts_EN1neg	Ecm1
2.91185e-138	0.330827	0.278	0.119	5.05002e-134	fibroblasts_EN1neg	Ift27
3.13908e-138	0.262091	0.273	0.118	5.44411e-134	fibroblasts_EN1neg	P4ha1
6.46776e-138	0.246664	0.294	0.135	1.1217e-133	fibroblasts_EN1neg	Tspan31
6.93147e-138	0.116322	0.386	0.221	1.20212e-133	fibroblasts_EN1neg	Ubxn4
1.04918e-137	0.251407	0.274	0.12	1.8196e-133	fibroblasts_EN1neg	Srpr
3.04099e-137	0.302377	0.269	0.115	5.27398e-133	fibroblasts_EN1neg	Rnd3
6.71074e-137	0.186233	0.387	0.215	1.16384e-132	fibroblasts_EN1neg	Coa3
6.81047e-137	0.173429	0.355	0.193	1.18114e-132	fibroblasts_EN1neg	Snhg6
1.34713e-136	0.221149	0.339	0.174	2.33633e-132	fibroblasts_EN1neg	Tmem165
4.58089e-136	0.171339	0.345	0.182	7.94464e-132	fibroblasts_EN1neg	Napa
5.19513e-136	0.265271	0.31	0.146	9.00991e-132	fibroblasts_EN1neg	Bet1
5.60525e-135	0.193941	0.259	0.116	9.72119e-131	fibroblasts_EN1neg	2021-09-08
5.96129e-135	0.171291	0.298	0.143	1.03387e-130	fibroblasts_EN1neg	Eprs
8.53366e-134	0.247602	0.32	0.158	1.47999e-129	fibroblasts_EN1neg	Tusc3
1.31452e-133	0.262857	0.299	0.139	2.27977e-129	fibroblasts_EN1neg	Acbd3
2.57916e-133	0.244744	0.321	0.159	4.47304e-129	fibroblasts_EN1neg	Arl3
4.22921e-133	0.15283	0.291	0.145	7.33472e-129	fibroblasts_EN1neg	Dlc1
3.94247e-131	0.195283	0.399	0.227	6.83743e-127	fibroblasts_EN1neg	Lamtor1
7.36314e-131	0.179607	0.254	0.118	1.27699e-126	fibroblasts_EN1neg	Lamb2
8.5736e-131	0.106755	0.35	0.197	1.48692e-126	fibroblasts_EN1neg	Atp2a2
1.93127e-130	0.227729	0.291	0.138	3.3494e-126	fibroblasts_EN1neg	Tmem5
3.4367e-130	0.120242	0.358	0.203	5.96027e-126	fibroblasts_EN1neg	Copz1
2.42949e-129	0.210752	0.29	0.138	4.21347e-125	fibroblasts_EN1neg	Pigyl
6.05967e-129	0.175413	0.292	0.143	1.05093e-124	fibroblasts_EN1neg	Gnl3
1.20281e-128	0.214411	0.29	0.139	2.08604e-124	fibroblasts_EN1neg	Rnf11
2.98959e-128	0.202539	0.321	0.166	5.18485e-124	fibroblasts_EN1neg	Oxct1
6.53172e-128	0.258353	0.28	0.129	1.1328e-123	fibroblasts_EN1neg	Nckap1
4.48534e-127	0.105967	0.328	0.18	7.77892e-123	fibroblasts_EN1neg	Pgrmc1
1.00648e-126	0.256288	0.253	0.109	1.74554e-122	fibroblasts_EN1neg	Plscr3
2.093e-126	0.111548	0.306	0.162	3.6299e-122	fibroblasts_EN1neg	Trim35
1.54306e-125	0.170311	0.348	0.191	2.67613e-121	fibroblasts_EN1neg	Dph3
6.09163e-125	0.101545	0.393	0.236	1.05647e-120	fibroblasts_EN1neg	Reep3
1.1171e-124	0.152887	0.327	0.178	1.93738e-120	fibroblasts_EN1neg	Ctdsp2
1.44176e-124	0.161651	0.285	0.14	2.50044e-120	fibroblasts_EN1neg	Hook3
6.70836e-124	0.124625	0.347	0.195	1.16343e-119	fibroblasts_EN1neg	Ntan1
1.23157e-123	0.154675	0.365	0.207	2.13591e-119	fibroblasts_EN1neg	Tax1bp3
6.8036e-123	0.324592	0.315	0.158	1.17995e-118	fibroblasts_EN1neg	Ugdh
6.83347e-123	0.267741	0.294	0.142	1.18513e-118	fibroblasts_EN1neg	Tmem43
1.67889e-122	0.175093	0.291	0.145	2.91169e-118	fibroblasts_EN1neg	Pafah1b2
2.58185e-122	0.196933	0.302	0.15	4.4777e-118	fibroblasts_EN1neg	Arcn1
2.68053e-122	0.144157	0.345	0.192	4.64884e-118	fibroblasts_EN1neg	Atp6v0d1
3.09448e-122	0.283375	0.283	0.132	5.36675e-118	fibroblasts_EN1neg	Gars
1.0881e-121	0.142386	0.347	0.194	1.88709e-117	fibroblasts_EN1neg	Chmp3
1.16028e-121	0.203512	0.26	0.12	2.01227e-117	fibroblasts_EN1neg	Rtl8a
6.35305e-121	0.209199	0.282	0.138	1.10181e-116	fibroblasts_EN1neg	Dlgap4
8.85676e-121	0.210678	0.284	0.137	1.53603e-116	fibroblasts_EN1neg	BC004004
8.95463e-121	0.150875	0.323	0.175	1.553e-116	fibroblasts_EN1neg	Erp44
1.58323e-120	0.112816	0.306	0.164	2.7458e-116	fibroblasts_EN1neg	Dync1h1
5.37054e-120	0.240794	0.286	0.138	9.31413e-116	fibroblasts_EN1neg	Manbal
1.00534e-119	0.205141	0.973	0.888	1.74356e-115	fibroblasts_EN1neg	Rplp0
2.44112e-119	0.251388	0.271	0.126	4.23363e-115	fibroblasts_EN1neg	Tfg
3.75781e-119	0.247155	0.305	0.152	6.51717e-115	fibroblasts_EN1neg	Naxe
1.36342e-118	0.203385	0.316	0.164	2.36458e-114	fibroblasts_EN1neg	Pttg1ip
7.45335e-118	0.131827	0.25	0.121	1.29264e-113	fibroblasts_EN1neg	Sdc1
3.67407e-115	0.203443	0.273	0.132	6.37194e-111	fibroblasts_EN1neg	Atxn10
1.73422e-114	0.120115	0.302	0.163	3.00766e-110	fibroblasts_EN1neg	Vti1b
1.86627e-114	0.101835	0.366	0.218	3.23668e-110	fibroblasts_EN1neg	Trappc2l
2.24824e-113	0.125596	0.256	0.126	3.89912e-109	fibroblasts_EN1neg	Tulp4
2.56249e-113	0.199012	0.304	0.158	4.44413e-109	fibroblasts_EN1neg	Vapb
2.36276e-112	0.175437	0.305	0.163	4.09773e-108	fibroblasts_EN1neg	Mettl9
3.92401e-109	0.167551	0.294	0.155	6.8054e-105	fibroblasts_EN1neg	Dnajb11
4.04575e-107	0.163987	0.251	0.122	7.01654e-103	fibroblasts_EN1neg	Arhgap5
3.16012e-106	0.154016	0.258	0.129	5.4806e-102	fibroblasts_EN1neg	Smim10l1
3.22293e-106	0.10406	0.27	0.142	5.58952e-102	fibroblasts_EN1neg	Tmem9b
8.87757e-104	0.162328	0.297	0.16	1.53964e-99	fibroblasts_EN1neg	Tpd52l2
1.93489e-102	0.138875	0.26	0.134	3.35567e-98	fibroblasts_EN1neg	Rsrc1
8.79865e-102	0.288483	0.304	0.164	1.52595e-97	fibroblasts_EN1neg	Gas7
1.59171e-101	0.108853	0.313	0.179	2.7605e-97	fibroblasts_EN1neg	Mrps12
5.14084e-101	0.197794	0.282	0.146	8.91576e-97	fibroblasts_EN1neg	Mrpl27
8.81634e-101	0.234055	0.263	0.129	1.52902e-96	fibroblasts_EN1neg	Ufsp2
4.67595e-100	0.145864	0.251	0.128	8.1095e-96	fibroblasts_EN1neg	Cfap20
1.36722e-98	0.15215	0.271	0.143	2.37116e-94	fibroblasts_EN1neg	Mocs2
8.40177e-96	0.165903	0.257	0.132	1.45712e-91	fibroblasts_EN1neg	Txndc15
4.63944e-95	0.136673	0.266	0.141	8.04619e-91	fibroblasts_EN1neg	Washc3
3.71404e-94	0.130899	0.288	0.161	6.44126e-90	fibroblasts_EN1neg	Mrpl34
7.35609e-94	0.114884	0.319	0.189	1.27577e-89	fibroblasts_EN1neg	Akt1
1.29789e-92	0.106835	0.276	0.155	2.25093e-88	fibroblasts_EN1neg	Dynll2
1.39219e-92	0.151278	0.254	0.134	2.41447e-88	fibroblasts_EN1neg	Pigp
5.26694e-92	0.131178	0.298	0.173	9.13445e-88	fibroblasts_EN1neg	Ap1s1
5.85519e-85	0.147577	0.286	0.164	1.01547e-80	fibroblasts_EN1neg	Nudcd2
1.6016e-84	0.124674	0.258	0.141	2.77765e-80	fibroblasts_EN1neg	Timm17b
1.81968e-80	0.165218	0.289	0.166	3.15588e-76	fibroblasts_EN1neg	Nme2
3.46821e-80	0.129333	0.267	0.151	6.01491e-76	fibroblasts_EN1neg	Slc35b1
4.22821e-79	0.101354	0.27	0.158	7.33298e-75	fibroblasts_EN1neg	Mrpl48
3.75836e-78	0.131955	0.265	0.151	6.51813e-74	fibroblasts_EN1neg	Stard3nl
4.22262e-78	0.122982	0.276	0.16	7.32328e-74	fibroblasts_EN1neg	Lamtor3
3.19391e-74	0.138737	0.251	0.142	5.5392e-70	fibroblasts_EN1neg	Idh2
4.18294e-73	0.102333	0.27	0.162	7.25447e-69	fibroblasts_EN1neg	Ugp2
1.87621e-72	0.135441	0.254	0.144	3.25391e-68	fibroblasts_EN1neg	Txnl4a
2.61637e-72	0.197075	0.274	0.161	4.53756e-68	fibroblasts_EN1neg	Anxa3
1.44178e-71	0.114786	0.252	0.145	2.50048e-67	fibroblasts_EN1neg	Ergic2
0	2.77224	0.425	0.071	0	Hematopoietic cell	AW112010
0	0.547704	0.354	0.449	0	Hematopoietic cell	Abracl
0	0.672944	0.838	0.902	0	Hematopoietic cell	Actg1
0	0.888638	0.44	0.433	0	Hematopoietic cell	Actr3
0	0.869369	0.321	0.357	0	Hematopoietic cell	Akap13
0	0.898872	0.319	0.309	0	Hematopoietic cell	Anp32a
0	2.0048	0.359	0.048	0	Hematopoietic cell	Arhgap45
0	1.17396	0.518	0.431	0	Hematopoietic cell	Arhgdib
0	1.20097	0.381	0.314	0	Hematopoietic cell	Arl6ip1
0	0.602784	0.53	0.632	0	Hematopoietic cell	Arpc2
0	0.652225	0.446	0.532	0	Hematopoietic cell	Arpc3
0	0.64938	0.405	0.469	0	Hematopoietic cell	Arpc5
0	0.296415	0.553	0.737	0	Hematopoietic cell	Atp5h
0	0.152128	0.627	0.831	0	Hematopoietic cell	Atp5l
0	1.34972	0.948	0.885	0	Hematopoietic cell	B2m
0	0.354206	0.567	0.746	0	Hematopoietic cell	Btf3
0	1.76508	0.629	0.488	0	Hematopoietic cell	Btg1
0	1.32747	0.418	0.323	0	Hematopoietic cell	Btg2
0	0.59489	0.332	0.452	0	Hematopoietic cell	Capg
0	0.333822	0.379	0.537	0	Hematopoietic cell	Capzb
0	0.462982	0.328	0.499	0	Hematopoietic cell	Ccnd2
0	2.41545	0.332	0.026	0	Hematopoietic cell	Cd3d
0	2.55772	0.337	0.021	0	Hematopoietic cell	Cd3g
0	0.586939	0.441	0.572	0	Hematopoietic cell	Cd47
0	2.4547	0.835	0.207	0	Hematopoietic cell	Cd52
0	1.71668	0.478	0.115	0	Hematopoietic cell	Cd53
0	1.68994	0.253	0.044	0	Hematopoietic cell	Cd82
0	0.496783	0.519	0.668	0	Hematopoietic cell	Cdc42
0	1.02365	0.338	0.319	0	Hematopoietic cell	Celf2
0	0.776431	0.73	0.788	0	Hematopoietic cell	Cfl1
0	0.126978	0.159	0.361	0	Hematopoietic cell	Chd3
0	0.653852	0.503	0.597	0	Hematopoietic cell	Clic1
0	2.1967	0.635	0.146	0	Hematopoietic cell	Coro1a
0	0.500873	0.405	0.514	0	Hematopoietic cell	Cox5a
0	0.571127	0.403	0.504	0	Hematopoietic cell	Cox7a2l
0	1.14009	0.479	0.868	0	Hematopoietic cell	Cst3
0	0.125139	0.21	0.481	0	Hematopoietic cell	Ctsd
0	0.803499	0.584	0.547	0	Hematopoietic cell	Cyba
0	1.63682	0.291	0.041	0	Hematopoietic cell	Cytip
0	1.01962	0.645	0.693	0	Hematopoietic cell	Ddx5
0	1.19926	0.409	0.433	0	Hematopoietic cell	Dnaja1
0	0.560971	0.896	0.948	0	Hematopoietic cell	Eef1a1
0	0.296208	0.514	0.708	0	Hematopoietic cell	Eef1b2
0	0.412537	0.576	0.751	0	Hematopoietic cell	Eef2
0	0.384932	0.485	0.656	0	Hematopoietic cell	Eif3f
0	0.568716	0.407	0.511	0	Hematopoietic cell	Eif3h
0	0.273003	0.427	0.626	0	Hematopoietic cell	Eif3k
0	1.81555	0.366	0.174	0	Hematopoietic cell	Emb
0	1.78601	0.293	0.093	0	Hematopoietic cell	Ets1
0	1.15668	0.973	0.959	0	Hematopoietic cell	Fau
0	1.26728	0.571	0.443	0	Hematopoietic cell	Fxyd5
0	1.74772	0.403	0.095	0	Hematopoietic cell	Gmfg
0	0.231779	0.477	0.697	0	Hematopoietic cell	Gnai2
0	1.92752	0.863	0.598	0	Hematopoietic cell	H2-D1
0	2.16198	0.752	0.515	0	Hematopoietic cell	H2-K1
0	2.13841	0.332	0.054	0	Hematopoietic cell	H2-Q7
0	0.880489	0.325	0.316	0	Hematopoietic cell	H2afy
0	0.666257	0.577	0.686	0	Hematopoietic cell	H2afz
0	0.288877	0.666	0.84	0	Hematopoietic cell	H3f3a
0	0.770565	0.836	0.901	0	Hematopoietic cell	H3f3b
0	2.52844	0.409	0.043	0	Hematopoietic cell	Hcst
0	0.508248	0.439	0.563	0	Hematopoietic cell	Hnrnpa2b1
0	0.469655	0.427	0.55	0	Hematopoietic cell	Hnrnpa3
0	0.671992	0.395	0.473	0	Hematopoietic cell	Hnrnpf
0	1.43372	0.587	0.581	0	Hematopoietic cell	Hsp90aa1
0	0.688536	0.666	0.805	0	Hematopoietic cell	Hsp90ab1
0	0.850628	0.721	0.791	0	Hematopoietic cell	Hspa8
0	0.182268	0.39	0.656	0	Hematopoietic cell	Hspe1
0	2.23253	0.491	0.263	0	Hematopoietic cell	Id2
0	1.60492	0.259	0.049	0	Hematopoietic cell	Il2rg
0	2.2363	0.264	0.015	0	Hematopoietic cell	Il7r
0	1.63706	0.645	0.541	0	Hematopoietic cell	Junb
0	1.85218	0.47	0.102	0	Hematopoietic cell	Laptm5
0	1.93814	0.427	0.082	0	Hematopoietic cell	Lcp1
0	0.591864	0.492	0.622	0	Hematopoietic cell	Lsp1
0	2.57389	0.342	0.021	0	Hematopoietic cell	Ltb
0	1.03026	0.588	0.621	0	Hematopoietic cell	Ly6e
0	1.69953	0.497	0.324	0	Hematopoietic cell	Mbnl1
0	2.42944	0.275	0.016	0	Hematopoietic cell	Ms4a4b
0	0.368077	0.615	0.792	0	Hematopoietic cell	Naca
0	0.355464	0.368	0.532	0	Hematopoietic cell	Ndufa6
0	1.26981	0.49	0.465	0	Hematopoietic cell	Nfkbia
0	0.402753	0.516	0.686	0	Hematopoietic cell	Npm1
0	0.813178	0.506	0.562	0	Hematopoietic cell	Pabpc1
0	0.467101	0.59	0.751	0	Hematopoietic cell	Pfdn5
0	0.779341	0.844	0.896	0	Hematopoietic cell	Pfn1
0	1.73824	0.45	0.29	0	Hematopoietic cell	Pim1
0	1.26993	0.365	0.309	0	Hematopoietic cell	Pnrc1
0	0.299173	0.332	0.502	0	Hematopoietic cell	Polr1d
0	0.20332	0.33	0.518	0	Hematopoietic cell	Pomp
0	0.290608	0.381	0.557	0	Hematopoietic cell	Ppp1ca
0	0.643384	0.301	0.382	0	Hematopoietic cell	Prr13
0	0.207757	0.413	0.614	0	Hematopoietic cell	Psmb1
0	1.49206	0.446	0.227	0	Hematopoietic cell	Psmb8
0	2.07327	0.527	0.122	0	Hematopoietic cell	Ptpn18
0	2.31156	0.48	0.082	0	Hematopoietic cell	Ptprc
0	2.57642	0.384	0.025	0	Hematopoietic cell	Ptprcap
0	0.140133	0.384	0.608	0	Hematopoietic cell	Rac1
0	2.40248	0.5	0.084	0	Hematopoietic cell	Rac2
0	0.395488	0.63	0.802	0	Hematopoietic cell	Rack1
0	0.353351	0.363	0.538	0	Hematopoietic cell	Rap1b
0	0.451993	0.642	0.79	0	Hematopoietic cell	Rbm3
0	0.60117	0.536	0.694	0	Hematopoietic cell	Rbm39
0	0.490604	0.889	0.944	0	Hematopoietic cell	Rpl11
0	0.548358	0.753	0.88	0	Hematopoietic cell	Rpl12
0	0.926286	0.753	0.833	0	Hematopoietic cell	Rpl13a
0	0.761931	0.883	0.937	0	Hematopoietic cell	Rpl17
0	0.773169	0.832	0.899	0	Hematopoietic cell	Rpl18
0	0.814353	0.941	0.959	0	Hematopoietic cell	Rpl18a
0	0.674935	0.879	0.937	0	Hematopoietic cell	Rpl19
0	0.450227	0.859	0.944	0	Hematopoietic cell	Rpl21
0	0.53975	0.729	0.871	0	Hematopoietic cell	Rpl22
0	0.53925	0.907	0.958	0	Hematopoietic cell	Rpl23
0	0.593813	0.889	0.946	0	Hematopoietic cell	Rpl23a
0	0.845539	0.812	0.873	0	Hematopoietic cell	Rpl27
0	0.532358	0.882	0.946	0	Hematopoietic cell	Rpl27a
0	0.445647	0.757	0.886	0	Hematopoietic cell	Rpl3
0	0.767071	0.8	0.884	0	Hematopoietic cell	Rpl30
0	0.578576	0.912	0.959	0	Hematopoietic cell	Rpl35a
0	0.306749	0.762	0.909	0	Hematopoietic cell	Rpl36a
0	0.270906	0.532	0.735	0	Hematopoietic cell	Rpl36al
0	0.482217	0.712	0.862	0	Hematopoietic cell	Rpl4
0	0.580793	0.647	0.783	0	Hematopoietic cell	Rpl5
0	0.45949	0.769	0.888	0	Hematopoietic cell	Rpl7
0	0.158101	0.623	0.832	0	Hematopoietic cell	Rpl7a
0	0.470692	0.842	0.927	0	Hematopoietic cell	Rpl8
0	0.612394	0.856	0.918	0	Hematopoietic cell	Rpl9
0	0.775409	0.941	0.964	0	Hematopoietic cell	Rplp2
0	0.64106	0.843	0.92	0	Hematopoietic cell	Rps10
0	0.841457	0.902	0.948	0	Hematopoietic cell	Rps11
0	0.872323	0.879	0.923	0	Hematopoietic cell	Rps13
0	0.546367	0.883	0.95	0	Hematopoietic cell	Rps15
0	0.809844	0.92	0.948	0	Hematopoietic cell	Rps15a
0	0.824237	0.931	0.955	0	Hematopoietic cell	Rps16
0	0.530112	0.859	0.93	0	Hematopoietic cell	Rps21
0	0.839569	0.909	0.955	0	Hematopoietic cell	Rps24
0	0.537845	0.821	0.919	0	Hematopoietic cell	Rps25
0	0.446033	0.778	0.91	0	Hematopoietic cell	Rps26
0	1.01194	0.981	0.976	0	Hematopoietic cell	Rps27
0	0.630278	0.882	0.929	0	Hematopoietic cell	Rps3
0	0.514517	0.862	0.94	0	Hematopoietic cell	Rps4x
0	0.656169	0.844	0.917	0	Hematopoietic cell	Rps6
0	0.656822	0.841	0.919	0	Hematopoietic cell	Rps7
0	0.625156	0.897	0.946	0	Hematopoietic cell	Rps9
0	0.623416	0.821	0.923	0	Hematopoietic cell	Rpsa
0	1.08708	0.674	0.551	0	Hematopoietic cell	S100a4
0	1.18262	0.281	0.242	0	Hematopoietic cell	Saraf
0	0.174329	0.303	0.511	0	Hematopoietic cell	Scand1
0	1.99174	0.393	0.059	0	Hematopoietic cell	Selplg
0	0.389472	0.415	0.569	0	Hematopoietic cell	Serbp1
0	1.04341	0.361	0.344	0	Hematopoietic cell	Serinc3
0	1.24346	0.759	0.736	0	Hematopoietic cell	Sh3bgrl3
0	1.43033	0.458	0.432	0	Hematopoietic cell	Shisa5
0	0.353854	0.44	0.605	0	Hematopoietic cell	Slc25a3
0	0.202594	0.127	0.294	0	Hematopoietic cell	Smco4
0	0.283919	0.374	0.542	0	Hematopoietic cell	Snrpf
0	0.263892	0.5	0.703	0	Hematopoietic cell	Snrpg
0	0.235318	0.442	0.663	0	Hematopoietic cell	Son
0	2.49026	0.652	0.157	0	Hematopoietic cell	Srgn
0	0.441575	0.373	0.536	0	Hematopoietic cell	Srrm2
0	0.712753	0.434	0.491	0	Hematopoietic cell	Srsf3
0	1.58767	0.339	0.197	0	Hematopoietic cell	Stk17b
0	1.19085	0.575	0.561	0	Hematopoietic cell	Sub1
0	0.123616	0.445	0.681	0	Hematopoietic cell	Sumo2
0	0.110383	0.344	0.559	0	Hematopoietic cell	Tbca
0	0.159642	0.43	0.663	0	Hematopoietic cell	Tma7
0	0.230769	0.305	0.519	0	Hematopoietic cell	Tmem50a
0	1.60276	0.994	0.971	0	Hematopoietic cell	Tmsb4x
0	0.151626	0.431	0.653	0	Hematopoietic cell	Tomm7
0	0.614699	0.9	0.943	0	Hematopoietic cell	Tpt1
0	1.11851	0.445	0.439	0	Hematopoietic cell	Tra2b
0	2.71032	0.365	0.031	0	Hematopoietic cell	Trbc2
0	0.814876	0.516	0.541	0	Hematopoietic cell	Tspo
0	0.958342	0.779	0.856	0	Hematopoietic cell	Uba52
0	0.722172	0.461	0.597	0	Hematopoietic cell	Ubc
0	0.521064	0.45	0.585	0	Hematopoietic cell	Ube2d3
0	0.523621	0.495	0.638	0	Hematopoietic cell	Ubl5
0	1.3839	0.428	0.134	0	Hematopoietic cell	Ucp2
0	0.29033	0.595	0.798	0	Hematopoietic cell	Uqcrh
0	0.796033	0.358	0.442	0	Hematopoietic cell	Zfp36l1
0	1.11364	0.362	0.343	0	Hematopoietic cell	Zfp36l2
9.88131291682493e-324	0.271664	0.318	0.508	1.71371609916495e-319	Hematopoietic cell	Ptp4a2
2.96439387504748e-323	0.105078	0.378	0.612	5.14114829749484e-319	Hematopoietic cell	Hnrnpk
1.43279037293961e-322	1.28342	0.272	0.138	2.48488834378917e-318	Hematopoietic cell	Limd2
3.06320700421573e-322	1.36082	0.285	0.19	5.31251990741134e-318	Hematopoietic cell	Ifngr1
1.15611361126852e-321	0.598316	0.235	0.324	2.00504783602299e-317	Hematopoietic cell	Jak1
2.2183547498272e-321	0.150213	0.396	0.599	3.84729264262531e-317	Hematopoietic cell	2010107E04Rik
1.53061537081618e-320	0.373267	0.763	0.881	2.6545462376065e-316	Hematopoietic cell	Oaz1
1.70600867508982e-320	0.12211	0.49	0.703	2.95873084520828e-316	Hematopoietic cell	Arpc1b
4.08987541627384e-320	0.346236	0.551	0.706	7.09307093444372e-316	Hematopoietic cell	Gapdh
2.99458128600838e-319	0.52095	0.363	0.464	5.19350232432433e-315	Hematopoietic cell	Tpm3
1.3848561239801e-318	0.608915	0.3	0.387	2.40175597581868e-314	Hematopoietic cell	Spcs2
6.72629863429898e-318	0.979432	0.304	0.311	1.16654197214647e-313	Hematopoietic cell	Wnk1
9.21664146281824e-318	0.354965	0.277	0.439	1.59844212889657e-313	Hematopoietic cell	Ube2b
1.69890401110263e-317	0.825662	0.3	0.363	2.94640922645529e-313	Hematopoietic cell	Slc38a2
2.72465494325641e-317	0.310088	0.351	0.517	4.72536906808959e-313	Hematopoietic cell	Atp5a1
1.91598262204719e-315	0.40802	0.215	0.344	3.32288866141644e-311	Hematopoietic cell	Ppp1cc
1.506140072152e-314	0.230137	0.21	0.402	2.61209872713321e-310	Hematopoietic cell	Hif1a
2.82530745807337e-314	0.418907	0.33	0.465	4.89993072453664e-310	Hematopoietic cell	Ostf1
6.51737870055794e-313	0.598122	0.346	0.441	0	Hematopoietic cell	Srsf5
1.465945076434e-312	1.60923	0.402	0.241	2.54239e-308	Hematopoietic cell	Hmgb2
2.29211132916396e-312	1.31674	0.421	0.206	3.97521e-308	Hematopoietic cell	Cotl1
2.36179089436913e-312	0.25694	0.318	0.504	4.09605e-308	Hematopoietic cell	Tmbim6
4.53864664726447e-312	0.461984	0.366	0.49	7.87137e-308	Hematopoietic cell	Cnbp
8.26736006257476e-312	0.605015	0.933	0.967	1.43381e-307	Hematopoietic cell	Rpl39
1.45795371975902e-311	0.23751	0.333	0.521	2.52853e-307	Hematopoietic cell	Atp6v1f
2.29952609586283e-310	0.293401	0.308	0.475	3.98807e-306	Hematopoietic cell	Psenen
8.31195141085539e-310	0.457903	0.832	0.952	1.44154e-305	Hematopoietic cell	mt-Co2
0	0.131932	0.287	0.497	8.75643e-305	Hematopoietic cell	Srp14
2.3928e-308	0.15534	0.364	0.555	4.14983e-304	Hematopoietic cell	Atp5c1
3.28917e-308	0.192899	0.257	0.452	5.70441e-304	Hematopoietic cell	Trir
1.55678e-307	0.818936	0.313	0.334	2.69992e-303	Hematopoietic cell	Sf3b1
2.45356e-307	0.546908	0.925	0.962	4.25521e-303	Hematopoietic cell	Rps23
7.40896e-307	0.380792	0.827	0.929	1.28494e-302	Hematopoietic cell	Rpl14
1.96913e-306	0.206878	0.371	0.563	3.41506e-302	Hematopoietic cell	Arpp19
4.23417e-306	0.900412	0.331	0.361	7.34332e-302	Hematopoietic cell	Atp2b1
5.07497e-306	0.172737	0.331	0.547	8.80152e-302	Hematopoietic cell	Hspa5
6.42014e-306	0.313114	0.339	0.497	1.11344e-301	Hematopoietic cell	Ndufb7
1.29513e-305	0.239369	0.362	0.535	2.24614e-301	Hematopoietic cell	Snrpe
3.00812e-305	0.36982	0.379	0.539	5.21699e-301	Hematopoietic cell	H2afj
9.05038e-305	0.102437	0.397	0.614	1.56961e-300	Hematopoietic cell	Eif4a1
8.90788e-304	0.57789	0.934	0.965	1.54489e-299	Hematopoietic cell	Rps14
1.60202e-303	1.69796	0.357	0.122	2.77838e-299	Hematopoietic cell	Rgs2
2.91974e-303	0.801566	0.357	0.403	5.0637e-299	Hematopoietic cell	Rsrp1
8.2775e-303	0.454702	0.875	0.941	1.43557e-298	Hematopoietic cell	Rpl34
3.02871e-302	0.230379	0.335	0.5	5.25269e-298	Hematopoietic cell	Atp5f1
4.79708e-300	0.12638	0.323	0.535	8.31957e-296	Hematopoietic cell	Snrpb
6.75391e-300	0.635639	0.258	0.476	1.17133e-295	Hematopoietic cell	Cebpb
1.64817e-299	0.497088	0.248	0.364	2.85842e-295	Hematopoietic cell	Cmtm7
3.52281e-299	0.613946	0.327	0.399	6.10961e-295	Hematopoietic cell	Psme2
2.68492e-298	0.266846	0.301	0.477	4.65645e-294	Hematopoietic cell	Fis1
2.71304e-298	0.479564	0.42	0.536	4.70522e-294	Hematopoietic cell	Ldha
3.13719e-298	0.872059	0.262	0.284	5.44083e-294	Hematopoietic cell	Ncor1
6.53984e-298	0.503618	0.936	0.971	1.1342e-293	Hematopoietic cell	Rpl38
1.40984e-296	0.35815	0.843	0.947	2.44509e-292	Hematopoietic cell	Rpl26
2.46971e-296	0.270173	0.327	0.493	4.28321e-292	Hematopoietic cell	Psmb3
2.55724e-296	0.110643	0.3	0.514	4.43502e-292	Hematopoietic cell	Nop10
3.92536e-296	0.310105	0.32	0.473	6.80775e-292	Hematopoietic cell	Vamp8
1.10366e-294	0.134301	0.285	0.488	1.91408e-290	Hematopoietic cell	Park7
2.01561e-294	0.376685	0.268	0.407	3.49568e-290	Hematopoietic cell	Arl6ip5
7.2193e-294	1.36347	0.461	0.398	1.25204e-289	Hematopoietic cell	Hspa1a
6.94335e-292	1.31102	0.287	0.062	1.20419e-287	Hematopoietic cell	Cd48
1.14198e-291	0.159354	0.362	0.558	1.98053e-287	Hematopoietic cell	Eef1d
3.36412e-291	0.555102	0.323	0.403	5.83439e-287	Hematopoietic cell	Myl12b
6.96963e-290	1.21505	0.312	0.233	1.20874e-285	Hematopoietic cell	Clk1
1.14889e-289	0.530407	0.175	0.298	1.99252e-285	Hematopoietic cell	Fosl2
2.60834e-289	0.436761	0.359	0.484	4.52364e-285	Hematopoietic cell	Ywhaz
9.65252e-287	0.508954	0.925	0.964	1.67404e-282	Hematopoietic cell	Rpl37
1.13936e-286	0.931897	0.347	0.287	1.976e-282	Hematopoietic cell	Psme1
4.65505e-284	0.96054	0.318	0.343	8.07325e-280	Hematopoietic cell	Mcl1
1.25018e-283	0.20719	0.769	0.912	2.16818e-279	Hematopoietic cell	Rpl10a
1.37321e-280	0.671416	0.348	0.41	2.38155e-276	Hematopoietic cell	Iqgap1
1.50098e-280	0.324379	0.225	0.381	2.60315e-276	Hematopoietic cell	Ddx3x
7.99316e-280	0.263085	0.287	0.445	1.38625e-275	Hematopoietic cell	Tomm20
2.47345e-278	0.524558	0.287	0.445	4.28971e-274	Hematopoietic cell	Klf2
4.93239e-278	0.469032	0.331	0.445	8.55424e-274	Hematopoietic cell	Ncl
8.38761e-278	0.512562	0.306	0.388	1.45466e-273	Hematopoietic cell	Gm11808
8.65957e-278	0.27499	0.36	0.534	1.50183e-273	Hematopoietic cell	Pkm
1.21685e-277	0.231509	0.29	0.455	2.11038e-273	Hematopoietic cell	Sri
6.74756e-277	0.492255	0.376	0.484	1.17023e-272	Hematopoietic cell	Srsf2
3.25595e-276	0.558152	0.41	0.548	5.6468e-272	Hematopoietic cell	Klf6
1.34554e-272	1.25388	0.274	0.191	2.33357e-268	Hematopoietic cell	Ppp1r15a
1.42758e-271	0.225709	0.218	0.39	2.47585e-267	Hematopoietic cell	Prdx6
1.53222e-270	0.520114	0.919	0.965	2.65734e-266	Hematopoietic cell	Rpl32
2.58158e-270	0.28614	0.663	0.81	4.47723e-266	Hematopoietic cell	Calm1
3.25633e-270	0.20185	0.264	0.451	5.64746e-266	Hematopoietic cell	Eif5
3.88376e-270	0.332526	0.248	0.388	6.7356e-266	Hematopoietic cell	Grcc10
1.82717e-268	0.565083	0.228	0.304	3.16886e-264	Hematopoietic cell	Anxa6
5.23536e-268	0.352322	0.322	0.453	9.07969e-264	Hematopoietic cell	Set
4.83255e-267	0.121048	0.26	0.45	8.38109e-263	Hematopoietic cell	Bola2
9.81653e-267	0.110786	0.14	0.327	1.70248e-262	Hematopoietic cell	Fam46a
6.37823e-265	0.190352	0.128	0.356	1.10618e-260	Hematopoietic cell	Ier3
3.37844e-264	0.111163	0.253	0.444	5.85923e-260	Hematopoietic cell	Ywhaq
4.69761e-264	1.08109	0.344	0.3	8.14706e-260	Hematopoietic cell	Ier5
9.53837e-264	0.159037	0.193	0.371	1.65424e-259	Hematopoietic cell	Foxp1
3.17656e-263	0.137803	0.775	0.929	5.50911e-259	Hematopoietic cell	Rpl28
3.65644e-263	0.61071	0.283	0.334	6.34137e-259	Hematopoietic cell	Gabarapl2
7.27263e-263	0.566071	0.343	0.403	1.26129e-258	Hematopoietic cell	Eif3e
1.04024e-262	0.354265	0.303	0.433	1.80409e-258	Hematopoietic cell	Use1
8.30006e-262	0.274889	0.234	0.378	1.43948e-257	Hematopoietic cell	Ube2i
2.45742e-261	0.657759	0.292	0.352	4.26191e-257	Hematopoietic cell	Rbm25
6.83431e-260	0.290085	0.267	0.415	1.18527e-255	Hematopoietic cell	Hnrnpu
1.58508e-259	0.323608	0.323	0.457	2.74901e-255	Hematopoietic cell	Anp32b
1.89639e-259	0.435869	0.318	0.406	3.28891e-255	Hematopoietic cell	Arpc4
1.90633e-259	1.02723	0.299	0.31	3.30614e-255	Hematopoietic cell	Gadd45b
3.91895e-258	0.22079	0.219	0.377	6.79664e-254	Hematopoietic cell	Ppp2ca
8.55354e-258	0.473108	0.861	0.918	1.48344e-253	Hematopoietic cell	Ppia
9.5702e-258	0.207337	0.285	0.443	1.65976e-253	Hematopoietic cell	Psma2
1.26054e-257	0.243431	0.393	0.546	2.18615e-253	Hematopoietic cell	Slc25a5
1.37247e-257	0.565556	0.354	0.429	2.38027e-253	Hematopoietic cell	Msn
1.45102e-257	0.238823	0.115	0.269	2.5165e-253	Hematopoietic cell	Marcksl1
7.45949e-256	0.176912	0.28	0.455	1.2937e-251	Hematopoietic cell	Sumo1
9.05797e-255	0.911396	0.446	0.53	1.57092e-250	Hematopoietic cell	Dusp1
1.11773e-254	0.924738	0.315	0.266	1.93848e-250	Hematopoietic cell	Nop53
8.24373e-254	0.489349	0.32	0.425	1.42971e-249	Hematopoietic cell	Fus
9.24098e-254	0.160973	0.34	0.516	1.60266e-249	Hematopoietic cell	Psma3
7.42061e-253	0.331052	0.223	0.359	1.28696e-248	Hematopoietic cell	Rtf1
2.08588e-251	0.962013	0.329	0.294	3.61753e-247	Hematopoietic cell	Cdk2ap2
8.89039e-251	0.544527	0.197	0.279	1.54186e-246	Hematopoietic cell	Prrc2c
1.2344e-250	1.14672	0.318	0.199	2.14083e-246	Hematopoietic cell	Gm2a
1.44659e-250	0.314281	0.269	0.397	2.50882e-246	Hematopoietic cell	Sf3b6
7.03946e-249	0.465216	0.282	0.396	1.22085e-244	Hematopoietic cell	Luc7l2
1.39113e-248	0.213847	0.196	0.359	2.41264e-244	Hematopoietic cell	Nktr
1.64113e-248	0.257904	0.154	0.297	2.84622e-244	Hematopoietic cell	Ptp4a1
2.08428e-247	0.72545	0.306	0.32	3.61476e-243	Hematopoietic cell	Actr2
3.61372e-245	0.484295	0.233	0.326	6.26727e-241	Hematopoietic cell	Sptssa
1.24167e-243	0.408399	0.865	0.939	2.15343e-239	Hematopoietic cell	Rps5
6.02482e-243	0.120256	0.722	0.888	1.04488e-238	Hematopoietic cell	Rpl29
3.3124e-242	0.733526	0.335	0.34	5.7447e-238	Hematopoietic cell	Cox17
2.97996e-241	0.382631	0.193	0.317	5.16814e-237	Hematopoietic cell	Mat2a
4.78868e-241	0.371607	0.88	0.949	8.305e-237	Hematopoietic cell	Rps3a1
2.2415e-240	0.273326	0.275	0.404	3.88743e-236	Hematopoietic cell	Tmem160
6.76159e-239	0.390627	0.256	0.376	1.17266e-234	Hematopoietic cell	BC005537
2.13138e-238	0.545199	0.255	0.321	3.69645e-234	Hematopoietic cell	Rps27rt
7.78756e-237	0.46469	0.931	0.961	1.3506e-232	Hematopoietic cell	Rps27a
3.67593e-236	0.14229	0.273	0.437	6.37516e-232	Hematopoietic cell	Cycs
2.16899e-234	0.187089	0.208	0.368	3.76168e-230	Hematopoietic cell	Kif5b
3.28684e-234	0.282238	0.283	0.414	5.70038e-230	Hematopoietic cell	Ywhah
3.79533e-234	0.272532	0.297	0.433	6.58224e-230	Hematopoietic cell	Hnrnpa1
5.64052e-234	0.645636	0.269	0.298	9.78235e-230	Hematopoietic cell	Supt4a
5.69189e-233	0.252168	0.828	0.94	9.87144e-229	Hematopoietic cell	Rpl6
1.61094e-232	0.154488	0.268	0.431	2.79386e-228	Hematopoietic cell	Calm3
1.98694e-232	0.457785	0.187	0.271	3.44595e-228	Hematopoietic cell	Zfand6
2.44936e-232	0.560762	0.331	0.438	4.24792e-228	Hematopoietic cell	Gm42418
3.51375e-232	0.252983	0.257	0.396	6.09389e-228	Hematopoietic cell	Ube2l3
7.03056e-232	0.177064	0.192	0.341	1.21931e-227	Hematopoietic cell	Bzw1
8.07605e-232	0.1934	0.193	0.339	1.40063e-227	Hematopoietic cell	Tecr
8.74857e-232	0.728926	0.206	0.254	1.51726e-227	Hematopoietic cell	Ifrd1
1.46873e-230	0.321507	0.813	0.926	2.54721e-226	Hematopoietic cell	Ptma
5.05313e-230	0.298607	0.268	0.39	8.76364e-226	Hematopoietic cell	Lsm4
4.00882e-229	0.287034	0.227	0.368	6.9525e-225	Hematopoietic cell	Top1
4.25499e-229	0.274177	0.248	0.382	7.37943e-225	Hematopoietic cell	Trmt112
4.64991e-229	0.23763	0.225	0.356	8.06434e-225	Hematopoietic cell	Taf10
9.78579e-229	1.26563	0.294	0.196	1.69715e-224	Hematopoietic cell	Nr4a1
1.39893e-228	0.168384	0.153	0.297	2.42616e-224	Hematopoietic cell	Cast
1.45474e-228	0.200395	0.242	0.392	2.52295e-224	Hematopoietic cell	Raly
1.6955e-228	0.112613	0.248	0.427	2.9405e-224	Hematopoietic cell	Sdcbp
8.35023e-227	0.86888	0.369	0.383	1.44818e-222	Hematopoietic cell	Ier2
9.60951e-227	0.190029	0.801	0.928	1.66658e-222	Hematopoietic cell	Rpl24
3.07299e-226	0.891493	0.266	0.197	5.32949e-222	Hematopoietic cell	Sec11c
6.36733e-226	0.351364	0.217	0.339	1.10429e-221	Hematopoietic cell	Mycbp2
8.67608e-225	0.307586	0.286	0.404	1.50469e-220	Hematopoietic cell	Nsa2
2.15897e-224	0.137509	0.16	0.306	3.7443e-220	Hematopoietic cell	Smc6
5.77274e-224	0.388261	0.886	0.956	1.00117e-219	Hematopoietic cell	Rps18
1.05686e-223	0.696237	0.274	0.312	1.83292e-219	Hematopoietic cell	Ccnl1
6.84871e-223	0.188516	0.116	0.25	1.18777e-218	Hematopoietic cell	Sdc4
1.80013e-222	0.114679	0.26	0.418	3.12197e-218	Hematopoietic cell	Nap1l1
4.60401e-222	0.102923	0.764	0.916	7.98474e-218	Hematopoietic cell	Rpl15
1.70529e-221	0.666271	0.229	0.261	2.95749e-217	Hematopoietic cell	Ankrd11
1.59766e-220	0.213355	0.194	0.342	2.77081e-216	Hematopoietic cell	Hnrnph1
1.68423e-220	0.567444	0.236	0.291	2.92096e-216	Hematopoietic cell	Arf6
1.92733e-220	0.454306	0.251	0.347	3.34256e-216	Hematopoietic cell	Eif4a2
4.66818e-220	0.791119	0.259	0.255	8.09602e-216	Hematopoietic cell	Ptbp3
7.29223e-220	0.493051	0.265	0.321	1.26469e-215	Hematopoietic cell	Eif3m
7.76396e-220	0.232007	0.203	0.336	1.3465e-215	Hematopoietic cell	Pafah1b1
6.0737e-217	0.11907	0.218	0.381	1.05336e-212	Hematopoietic cell	Eloc
1.69802e-216	0.136881	0.155	0.301	2.94488e-212	Hematopoietic cell	Pbrm1
2.27419e-215	0.415473	0.199	0.301	3.94414e-211	Hematopoietic cell	Gls
3.1097e-215	0.804551	0.251	0.245	5.39316e-211	Hematopoietic cell	Tra2a
3.62539e-215	0.462351	0.21	0.292	6.28752e-211	Hematopoietic cell	Klf13
1.55311e-214	0.741079	0.962	0.976	2.69355e-210	Hematopoietic cell	Actb
3.58693e-214	0.359362	0.268	0.38	6.22081e-210	Hematopoietic cell	Prkar1a
5.40131e-214	0.548704	0.218	0.259	9.36749e-210	Hematopoietic cell	Mdh1
7.56144e-214	0.711961	0.286	0.286	1.31138e-209	Hematopoietic cell	Taldo1
2.48068e-213	0.409626	0.667	0.81	4.30225e-209	Hematopoietic cell	Jund
1.84563e-212	0.603296	0.337	0.367	3.20087e-208	Hematopoietic cell	Jpt1
7.446e-212	0.676657	0.221	0.273	1.29136e-207	Hematopoietic cell	Txnip
8.6251e-212	0.182538	0.143	0.268	1.49585e-207	Hematopoietic cell	Rab21
1.0883e-210	0.419252	0.229	0.314	1.88744e-206	Hematopoietic cell	Wdr1
4.96575e-210	0.321838	0.225	0.336	8.6121e-206	Hematopoietic cell	Ssb
6.15066e-210	0.505043	0.982	0.984	1.06671e-205	Hematopoietic cell	Rps29
5.47192e-209	0.292288	0.286	0.408	9.48996e-205	Hematopoietic cell	Rap1a
1.01876e-208	0.180602	0.202	0.346	1.76684e-204	Hematopoietic cell	Churc1
1.09953e-208	0.963304	0.331	0.346	1.90691e-204	Hematopoietic cell	Zfp36
5.5115e-208	0.481544	0.98	0.986	9.5586e-204	Hematopoietic cell	Rpl37a
1.03798e-206	0.472779	0.218	0.292	1.80018e-202	Hematopoietic cell	Tpr
6.03171e-206	0.355758	0.225	0.325	1.04608e-201	Hematopoietic cell	Cdc37
1.1184e-205	0.313166	0.211	0.333	1.93965e-201	Hematopoietic cell	Snrnp70
3.48595e-205	0.194423	0.168	0.297	6.04568e-201	Hematopoietic cell	Uqcc3
7.87961e-205	0.303139	0.213	0.327	1.36656e-200	Hematopoietic cell	Hnrnpdl
1.02773e-204	0.104523	0.15	0.29	1.78239e-200	Hematopoietic cell	Ppdpf
8.77591e-204	0.226488	0.225	0.365	1.52201e-199	Hematopoietic cell	Srsf11
2.42952e-203	0.13066	0.158	0.293	4.21351e-199	Hematopoietic cell	Pole4
1.8147e-202	0.498259	0.31	0.375	3.14724e-198	Hematopoietic cell	Cnn2
1.82798e-202	0.427017	0.211	0.293	3.17026e-198	Hematopoietic cell	Dnajb6
3.17973e-202	0.480047	0.217	0.282	5.51461e-198	Hematopoietic cell	Capza1
1.97605e-201	0.402463	0.33	0.418	3.42707e-197	Hematopoietic cell	Eno1
4.67692e-201	0.156783	0.162	0.298	8.11118e-197	Hematopoietic cell	Sys1
1.9422e-199	0.205697	0.18	0.307	3.36837e-195	Hematopoietic cell	BC031181
9.72484e-199	0.181497	0.209	0.36	1.68658e-194	Hematopoietic cell	Picalm
4.04617e-198	0.150342	0.189	0.325	7.01728e-194	Hematopoietic cell	Mien1
3.03227e-197	0.29852	0.174	0.276	5.25887e-193	Hematopoietic cell	Rp9
8.38291e-197	0.534344	0.235	0.281	1.45385e-192	Hematopoietic cell	Vps28
1.11157e-196	0.136087	0.14	0.272	1.92779e-192	Hematopoietic cell	Rnf187
1.12871e-196	1.1475	0.313	0.235	1.95753e-192	Hematopoietic cell	Hspa1b
6.11607e-195	0.317407	0.222	0.321	1.06071e-190	Hematopoietic cell	Hnrnpc
1.06933e-194	0.365992	0.153	0.26	1.85454e-190	Hematopoietic cell	Lmo4
1.42632e-194	0.249531	0.243	0.362	2.47366e-190	Hematopoietic cell	Tomm22
1.56598e-194	0.245485	0.446	0.59	2.71588e-190	Hematopoietic cell	Tagln2
7.77267e-194	0.131591	0.197	0.34	1.34801e-189	Hematopoietic cell	Plp2
4.88635e-193	0.173409	0.157	0.278	8.47439e-189	Hematopoietic cell	Akr1b3
1.52249e-192	0.353852	0.236	0.323	2.64045e-188	Hematopoietic cell	Scp2
2.9566e-192	0.342567	0.202	0.285	5.12764e-188	Hematopoietic cell	Csnk2b
3.67293e-192	0.341351	0.231	0.32	6.36996e-188	Hematopoietic cell	Lsm5
5.80053e-192	0.16573	0.185	0.317	1.00599e-187	Hematopoietic cell	Srrm1
1.48828e-191	0.349818	0.185	0.274	2.58112e-187	Hematopoietic cell	Sf3b2
6.98141e-191	0.203419	0.204	0.33	1.21079e-186	Hematopoietic cell	Cwc15
2.78968e-190	0.231233	0.153	0.265	4.83815e-186	Hematopoietic cell	Wdr26
1.19957e-189	0.179303	0.131	0.252	2.08042e-185	Hematopoietic cell	Sqstm1
3.70998e-189	0.457712	0.259	0.319	6.43422e-185	Hematopoietic cell	Dek
6.28724e-189	0.377439	0.228	0.303	1.0904e-184	Hematopoietic cell	Emg1
1.2474e-188	0.157309	0.144	0.272	2.16336e-184	Hematopoietic cell	Ppp3ca
2.93998e-186	0.224231	0.151	0.269	5.0988e-182	Hematopoietic cell	Map4k4
5.48931e-186	0.837366	0.273	0.226	9.52011e-182	Hematopoietic cell	Vasp
5.77066e-186	0.21767	0.151	0.263	1.00081e-181	Hematopoietic cell	Stat3
1.46236e-185	0.113704	0.177	0.315	2.53618e-181	Hematopoietic cell	Dctn3
2.28551e-185	0.427848	0.202	0.28	3.96376e-181	Hematopoietic cell	Chd4
2.26873e-184	0.314824	0.875	0.952	3.93466e-180	Hematopoietic cell	Rpl36
8.39327e-184	0.384426	0.174	0.258	1.45564e-179	Hematopoietic cell	Matr3
9.83356e-184	0.267471	0.16	0.266	1.70543e-179	Hematopoietic cell	Irf2bp2
2.17594e-183	0.238412	0.141	0.255	3.77373e-179	Hematopoietic cell	Tmem30a
2.51247e-183	0.418431	0.247	0.328	4.35738e-179	Hematopoietic cell	Tln1
3.98294e-183	0.124429	0.122	0.251	6.90761e-179	Hematopoietic cell	Adipor1
5.17921e-182	0.179498	0.151	0.264	8.9823e-178	Hematopoietic cell	Cox20
6.05967e-182	0.437091	0.193	0.257	1.05093e-177	Hematopoietic cell	Ccnd3
8.89703e-182	0.482252	0.221	0.277	1.54301e-177	Hematopoietic cell	Sfpq
1.39545e-181	0.275423	0.228	0.334	2.42013e-177	Hematopoietic cell	Pgk1
2.42617e-181	0.503591	0.203	0.258	4.20771e-177	Hematopoietic cell	Rsrc2
1.27095e-180	0.300343	0.178	0.268	2.2042e-176	Hematopoietic cell	Ppp4c
2.14949e-180	0.275812	0.219	0.319	3.72785e-176	Hematopoietic cell	Dnajc8
3.15065e-180	0.52325	0.203	0.252	5.46418e-176	Hematopoietic cell	Cirbp
1.52013e-179	0.350557	0.878	0.947	2.63637e-175	Hematopoietic cell	Rpl10
2.65613e-179	0.38986	0.212	0.28	4.60652e-175	Hematopoietic cell	Srsf7
9.87799e-179	0.368843	0.232	0.305	1.71314e-174	Hematopoietic cell	Uqcrfs1
1.6697e-178	0.207987	0.241	0.37	2.89576e-174	Hematopoietic cell	Zyx
1.78778e-178	0.83676	0.247	0.254	3.10055e-174	Hematopoietic cell	Gm26917
3.2299e-178	0.103579	0.207	0.353	5.60162e-174	Hematopoietic cell	Rbm8a
8.2923e-177	0.195737	0.14	0.255	1.43813e-172	Hematopoietic cell	Pnisr
8.69912e-177	0.383652	0.906	0.964	1.50869e-172	Hematopoietic cell	Rps19
1.57557e-176	0.651845	0.273	0.276	2.73252e-172	Hematopoietic cell	Dazap2
1.63385e-176	1.16674	0.291	0.097	2.83358e-172	Hematopoietic cell	Ccr2
1.88623e-174	0.164811	0.177	0.298	3.27129e-170	Hematopoietic cell	Snrpd3
2.9513e-174	0.223198	0.162	0.269	5.11843e-170	Hematopoietic cell	Fgfr1op2
6.19195e-174	0.202278	0.169	0.28	1.07387e-169	Hematopoietic cell	Nono
6.25142e-172	0.15595	0.179	0.303	1.08418e-167	Hematopoietic cell	Psmd4
1.23593e-171	0.974796	0.299	0.154	2.14347e-167	Hematopoietic cell	Fam49b
6.94882e-171	0.178937	0.159	0.273	1.20513e-166	Hematopoietic cell	Polr2e
4.80174e-170	0.492308	0.955	0.994	8.32766e-166	Hematopoietic cell	mt-Co1
6.09831e-169	0.296286	0.175	0.263	1.05763e-164	Hematopoietic cell	Plekhj1
3.26101e-168	0.165283	0.138	0.25	5.65557e-164	Hematopoietic cell	Wtap
3.30964e-168	0.445971	0.229	0.273	5.73991e-164	Hematopoietic cell	Psma1
2.54734e-166	0.220296	0.182	0.284	4.41785e-162	Hematopoietic cell	Sin3b
1.38788e-165	1.13682	0.272	0.19	2.407e-161	Hematopoietic cell	Ctla2a
5.53547e-165	0.22268	0.131	0.25	9.60017e-161	Hematopoietic cell	Litaf
1.05982e-163	0.328101	0.178	0.255	1.83804e-159	Hematopoietic cell	G3bp1
1.0764e-163	0.140749	0.187	0.308	1.8668e-159	Hematopoietic cell	Sod1
3.61178e-163	0.252804	0.179	0.277	6.26391e-159	Hematopoietic cell	Ewsr1
1.4388e-162	0.418533	0.189	0.259	2.49531e-158	Hematopoietic cell	Myh9
2.64461e-162	0.336039	0.236	0.316	4.58654e-158	Hematopoietic cell	Llph
3.93312e-161	0.187901	0.198	0.309	6.82122e-157	Hematopoietic cell	Sarnp
2.67482e-159	1.43595	0.423	0.29	4.63894e-155	Hematopoietic cell	Cd74
3.93216e-159	0.398865	0.188	0.252	6.81955e-155	Hematopoietic cell	Kmt2e
1.06605e-158	0.130047	0.139	0.255	1.84885e-154	Hematopoietic cell	Elavl1
2.84548e-158	0.242679	0.196	0.288	4.93492e-154	Hematopoietic cell	Cct5
9.22563e-158	0.105722	0.167	0.29	1.6e-153	Hematopoietic cell	Eif3g
1.34659e-157	0.17104	0.17	0.286	2.33538e-153	Hematopoietic cell	Ddx39b
1.6298e-157	0.161182	0.176	0.289	2.82656e-153	Hematopoietic cell	Glud1
5.40409e-157	0.159285	0.21	0.329	9.37231e-153	Hematopoietic cell	Vdac2
9.01686e-157	0.44746	0.224	0.26	1.56379e-152	Hematopoietic cell	Nol7
1.01731e-156	0.461457	0.166	0.299	1.76433e-152	Hematopoietic cell	Msrb1
3.22103e-156	0.330951	0.202	0.275	5.58623e-152	Hematopoietic cell	Rgs10
7.57172e-156	0.132251	0.175	0.296	1.31316e-151	Hematopoietic cell	Ssu72
8.61622e-156	1.1934	0.381	0.189	1.49431e-151	Hematopoietic cell	Tyrobp
1.10617e-153	0.224128	0.271	0.395	1.91842e-149	Hematopoietic cell	Sat1
2.10472e-153	0.252214	0.174	0.275	3.65022e-149	Hematopoietic cell	Zfand5
2.66653e-153	0.355333	0.269	0.365	4.62456e-149	Hematopoietic cell	mt-Nd5
3.14335e-153	0.322701	0.194	0.267	5.45152e-149	Hematopoietic cell	Nt5c
4.20199e-150	0.853952	0.275	0.179	7.28751e-146	Hematopoietic cell	Pycard
1.56778e-149	0.305666	0.927	0.988	2.719e-145	Hematopoietic cell	mt-Atp6
2.9303e-149	0.205216	0.854	0.943	5.08202e-145	Hematopoietic cell	Rps12
7.10214e-148	0.223601	0.193	0.285	1.23172e-143	Hematopoietic cell	Cct4
3.88923e-147	0.335009	0.185	0.259	6.74509e-143	Hematopoietic cell	Hnrnpm
2.51943e-146	1.3847	0.338	0.253	4.36944e-142	Hematopoietic cell	H2-Ab1
5.44045e-146	0.429255	0.224	0.269	9.43537e-142	Hematopoietic cell	Gpi1
3.31204e-143	0.335106	0.935	0.975	5.74407e-139	Hematopoietic cell	Rpl13
5.59307e-143	0.218905	0.176	0.272	9.70006e-139	Hematopoietic cell	Ppig
1.42574e-142	0.107046	0.829	0.94	2.47267e-138	Hematopoietic cell	Rps20
8.5023e-139	0.14023	0.154	0.257	1.47455e-134	Hematopoietic cell	Cct7
4.17333e-138	0.318171	0.204	0.275	7.23781e-134	Hematopoietic cell	Pet100
6.34372e-134	0.134579	0.183	0.29	1.10019e-129	Hematopoietic cell	Polr2k
1.00408e-130	1.3577	0.284	0.192	1.74138e-126	Hematopoietic cell	H2-Aa
5.42554e-129	1.16842	0.262	0.222	9.40952e-125	Hematopoietic cell	Hbb-bs
8.28685e-129	1.29251	0.293	0.193	1.43719e-124	Hematopoietic cell	H2-Eb1
4.13356e-127	0.184153	0.172	0.259	7.16882e-123	Hematopoietic cell	Cct8
1.50019e-126	0.215748	0.222	0.307	2.60177e-122	Hematopoietic cell	Pitpna
3.5565e-123	0.116288	0.16	0.258	6.16803e-119	Hematopoietic cell	Nudt21
3.40464e-121	0.242823	0.833	0.915	5.90467e-117	Hematopoietic cell	Eif1
1.16634e-116	0.749631	0.366	0.184	2.02279e-112	Hematopoietic cell	Fcer1g
1.03195e-114	0.369973	0.839	0.934	1.78971e-110	Hematopoietic cell	Fth1
2.98471e-101	0.22926	0.945	0.992	5.17638e-97	Hematopoietic cell	mt-Co3
2.1745e-94	0.159824	0.887	0.958	3.77123e-90	Hematopoietic cell	Rps28
3.2921e-94	0.106305	0.894	0.968	5.70948e-90	Hematopoietic cell	Rps8
2.422e-91	0.225917	0.172	0.256	4.20048e-87	Hematopoietic cell	Atf3
2.00003e-89	0.258685	0.86	0.931	3.46864e-85	Hematopoietic cell	Ubb
8.16267e-88	0.233561	0.289	0.148	1.41565e-83	Hematopoietic cell	Ctss
1.73501e-87	0.170479	0.362	0.39	3.00902e-83	Hematopoietic cell	Lgals3
2.9248e-85	0.291307	0.95	0.977	5.07249e-81	Hematopoietic cell	Rplp1
5.29337e-83	0.455062	0.244	0.254	9.18029e-79	Hematopoietic cell	Tmem176b
1.1697e-75	0.724096	0.315	0.272	2.02861e-71	Hematopoietic cell	Ifi27l2a
2.79663e-73	0.146407	0.376	0.461	4.8502e-69	Hematopoietic cell	Cd44
0	2.51692	0.573	0.038	0	Macrophage	Aif1
0	2.3956	0.743	0.079	0	Macrophage	Alox5ap
0	3.86891	0.652	0.155	0	Macrophage	Apoe
0	1.15208	0.979	0.892	0	Macrophage	B2m
0	3.11185	0.331	0.014	0	Macrophage	C1qb
0	2.17312	0.254	0.006	0	Macrophage	C1qc
0	1.44708	0.704	0.389	0	Macrophage	Capza2
0	2.82326	0.697	0.049	0	Macrophage	Ccl6
0	2.99971	0.721	0.054	0	Macrophage	Ccl9
0	1.9635	0.638	0.088	0	Macrophage	Ccr2
0	1.84828	0.449	0.024	0	Macrophage	Cd300c2
0	1.74569	0.943	0.293	0	Macrophage	Cd52
0	1.68208	0.701	0.147	0	Macrophage	Cd53
0	1.62332	0.432	0.033	0	Macrophage	Cd68
0	3.14149	0.893	0.258	0	Macrophage	Cd74
0	1.96328	0.784	0.383	0	Macrophage	Cebpb
0	1.48688	0.386	0.034	0	Macrophage	Cfp
0	1.36417	0.331	0.014	0	Macrophage	Clec12a
0	1.91916	0.449	0.016	0	Macrophage	Clec4a1
0	2.27853	0.543	0.021	0	Macrophage	Clec4a2
0	1.97873	0.451	0.018	0	Macrophage	Clec4a3
0	1.95394	0.359	0.019	0	Macrophage	Clec4n
0	1.44744	0.778	0.206	0	Macrophage	Coro1a
0	1.54159	0.674	0.211	0	Macrophage	Cotl1
0	1.77965	0.449	0.044	0	Macrophage	Csf1r
0	1.55314	0.433	0.044	0	Macrophage	Csf2ra
0	1.13033	0.933	0.756	0	Macrophage	Cst3
0	2.24668	0.609	0.088	0	Macrophage	Ctsc
0	3.41368	0.888	0.103	0	Macrophage	Ctss
0	2.18929	0.9	0.517	0	Macrophage	Cyba
0	2.12639	0.503	0.018	0	Macrophage	Cybb
0	1.54717	0.293	0.006	0	Macrophage	F13a1
0	0.876776	0.993	0.959	0	Macrophage	Fau
0	3.2699	0.959	0.146	0	Macrophage	Fcer1g
0	1.4618	0.264	0.004	0	Macrophage	Fcgr1
0	1.91833	0.478	0.037	0	Macrophage	Fcgr2b
0	1.91059	0.484	0.018	0	Macrophage	Fcgr3
0	1.72155	0.982	0.903	0	Macrophage	Fth1
0	1.31086	0.995	0.919	0	Macrophage	Ftl1
0	1.55329	0.857	0.593	0	Macrophage	Gpx1
0	2.98391	0.748	0.154	0	Macrophage	H2-Aa
0	3.01049	0.778	0.217	0	Macrophage	H2-Ab1
0	2.45864	0.702	0.079	0	Macrophage	H2-DMa
0	2.17948	0.586	0.073	0	Macrophage	H2-DMb1
0	3.0241	0.731	0.159	0	Macrophage	H2-Eb1
0	2.36441	0.737	0.231	0	Macrophage	Ifi27l2a
0	1.23875	0.61	0.143	0	Macrophage	Laptm5
0	2.8827	0.911	0.324	0	Macrophage	Lgals3
0	1.28705	0.365	0.028	0	Macrophage	Lilr4b
0	1.32012	0.338	0.021	0	Macrophage	Lrrc25
0	2.6741	0.65	0.091	0	Macrophage	Lst1
0	2.19454	0.563	0.038	0	Macrophage	Ly86
0	5.98462	0.975	0.196	0	Macrophage	Lyz2
0	1.56994	0.421	0.033	0	Macrophage	Mpeg1
0	2.24811	0.459	0.038	0	Macrophage	Ms4a4c
0	2.85726	0.703	0.049	0	Macrophage	Ms4a6c
0	1.73924	0.398	0.023	0	Macrophage	Ms4a6d
0	1.2972	0.409	0.05	0	Macrophage	Napsa
0	1.73889	0.475	0.084	0	Macrophage	Pid1
0	2.75403	0.568	0.222	0	Macrophage	Plac8
0	1.50916	0.44	0.046	0	Macrophage	Plbd1
0	1.66042	0.444	0.035	0	Macrophage	Pld4
0	1.5869	0.931	0.729	0	Macrophage	Psap
0	1.42537	0.393	0.036	0	Macrophage	Rassf4
0	1.52694	0.926	0.542	0	Macrophage	S100a4
0	1.16993	0.918	0.722	0	Macrophage	Sh3bgrl3
0	1.77899	0.374	0.009	0	Macrophage	Sirpb1c
0	1.89301	0.567	0.051	0	Macrophage	Spi1
0	1.29822	0.751	0.223	0	Macrophage	Srgn
0	1.94589	0.654	0.256	0	Macrophage	Tgfbi
0	1.46628	1	0.974	0	Macrophage	Tmsb4x
0	2.92646	0.96	0.154	0	Macrophage	Tyrobp
0	1.8207	0.715	0.148	0	Macrophage	Ucp2
0	2.64105	0.751	0.071	0	Macrophage	Wfdc17
1.6150363142147e-310	1.25548	0.339	0.028	2.80096e-306	Macrophage	Ncf2
4.28625e-308	1.12744	0.277	0.013	7.43364e-304	Macrophage	Itgam
7.51386e-307	1.4709	0.688	0.477	1.30313e-302	Macrophage	Cstb
1.23838e-305	1.48065	0.431	0.072	2.14772e-301	Macrophage	Tpd52
4.74414e-301	1.29021	0.289	0.017	8.22776e-297	Macrophage	Mrc1
5.22094e-299	1.09672	0.869	0.676	9.05467e-295	Macrophage	Atox1
1.89502e-298	1.33718	0.8	0.437	3.28653e-294	Macrophage	Fxyd5
3.79873e-295	1.12985	0.85	0.654	6.58813e-291	Macrophage	Npc2
1.94313e-293	1.07832	0.539	0.128	3.36997e-289	Macrophage	Gmfg
1.21378e-292	0.749302	0.985	0.951	2.10505e-288	Macrophage	Rps27a
1.41936e-289	1.15824	0.373	0.045	2.46159e-285	Macrophage	Il1b
4.55643e-287	1.38718	0.412	0.072	7.90221e-283	Macrophage	Unc93b1
4.4969e-282	1.46389	0.291	0.02	7.79897e-278	Macrophage	Cd14
2.09624e-279	1.40009	0.553	0.148	3.63552e-275	Macrophage	Fam49b
4.96956e-274	1.07044	0.603	0.177	8.61871e-270	Macrophage	Ptpn18
3.8554e-273	0.787433	0.979	0.925	6.68641e-269	Macrophage	Rpl10
1.12495e-272	1.35549	0.602	0.186	1.951e-268	Macrophage	Gm2a
4.15438e-271	1.48094	0.899	0.731	7.20494e-267	Macrophage	Ifitm3
1.42748e-263	1.16545	0.28	0.021	2.47569e-259	Macrophage	Pirb
8.10236e-262	1.30914	0.407	0.068	1.40519e-257	Macrophage	Slfn2
2.59204e-258	1.76755	0.33	0.038	4.49537e-254	Macrophage	Ly6c2
3.09258e-254	1.13085	0.346	0.045	5.36347e-250	Macrophage	Ptpn6
1.13658e-253	1.1427	0.291	0.027	1.97117e-249	Macrophage	Ccr5
1.86731e-253	1.32903	0.44	0.146	3.23847e-249	Macrophage	Mcub
1.82629e-252	1.32968	0.296	0.033	3.16734e-248	Macrophage	Pla2g7
2.00851e-252	1.51393	0.549	0.235	3.48336e-248	Macrophage	Msrb1
2.49896e-252	1.3063	0.531	0.139	4.33394e-248	Macrophage	Rgs2
1.22996e-251	1.17813	0.254	0.017	2.13313e-247	Macrophage	Clec4b1
8.11654e-250	1.65039	0.541	0.202	1.40765e-245	Macrophage	Atf3
1.29656e-249	0.890605	0.891	0.788	2.24863e-245	Macrophage	H3f3a
2.28616e-249	0.824694	0.487	0.129	3.9649e-245	Macrophage	Lcp1
3.13856e-247	1.36	0.388	0.064	5.44321e-243	Macrophage	Ms4a6b
7.3652e-244	1.03018	0.295	0.03	1.27735e-239	Macrophage	Tm6sf1
6.66023e-240	1.00114	0.275	0.025	1.15508e-235	Macrophage	Ncf4
1.16185e-238	0.578702	0.487	0.143	2.01499e-234	Macrophage	Ptprc
4.98266e-238	0.924351	0.891	0.636	8.64143e-234	Macrophage	H2-D1
8.68991e-236	0.913925	0.901	0.76	1.50709e-231	Macrophage	Calm1
4.14024e-232	1.37686	0.641	0.334	7.18042e-228	Macrophage	Sat1
3.25315e-231	1.02429	0.275	0.027	5.64194e-227	Macrophage	Irf5
5.49786e-230	0.580684	0.999	0.982	9.53493e-226	Macrophage	Rps29
1.77911e-229	0.668593	0.985	0.944	3.08551e-225	Macrophage	Rpl35a
9.14191e-225	1.04442	0.319	0.044	1.58548e-220	Macrophage	Itgb2
1.89044e-221	0.309259	0.45	0.154	3.27859e-217	Macrophage	Rac2
4.75554e-218	1.00078	0.398	0.085	8.24754e-214	Macrophage	Cd48
6.98521e-216	0.987564	0.82	0.652	1.21145e-211	Macrophage	Gapdh
2.30196e-213	0.996101	0.796	0.586	3.99229e-209	Macrophage	Arpc2
2.46565e-213	1.16548	0.721	0.54	4.27618e-209	Macrophage	Prdx5
6.98425e-213	0.808577	0.891	0.773	1.21128e-208	Macrophage	Sem1
4.66293e-209	0.925046	0.812	0.634	8.08691e-205	Macrophage	Arpc1b
2.76825e-207	1.04462	0.299	0.042	4.80098e-203	Macrophage	Lyn
1.66045e-205	0.676885	0.98	0.929	2.87971e-201	Macrophage	Rps9
2.51078e-205	1.21579	0.517	0.179	4.35445e-201	Macrophage	Efhd2
1.00059e-204	1.37828	0.4	0.188	1.73532e-200	Macrophage	Lgmn
1.82629e-203	0.929136	0.275	0.035	3.16733e-199	Macrophage	Dok2
1.01058e-202	0.676962	0.953	0.889	1.75265e-198	Macrophage	Rps25
1.19812e-202	0.9152	0.309	0.048	2.0779e-198	Macrophage	Cyth4
8.72625e-202	1.09774	0.338	0.061	1.51339e-197	Macrophage	Evi2a
7.07445e-200	0.807314	0.943	0.879	1.22692e-195	Macrophage	H3f3b
1.24977e-199	1.24403	0.413	0.117	2.16747e-195	Macrophage	Naaa
4.05949e-196	1.23608	0.494	0.169	7.04038e-192	Macrophage	Pycard
1.15271e-192	1.19636	0.385	0.102	1.99914e-188	Macrophage	Prkcd
4.65947e-192	1.29441	0.289	0.089	8.08092e-188	Macrophage	Ifi204
8.37391e-192	1.15415	0.53	0.259	1.45229e-187	Macrophage	Pitpna
7.18334e-189	1.06864	0.997	0.97	1.24581e-184	Macrophage	Actb
3.23265e-186	0.989245	0.711	0.489	5.60639e-182	Macrophage	Arpc3
1.31372e-184	1.07934	0.595	0.245	2.27838e-180	Macrophage	Psmb8
7.29013e-184	0.876485	0.279	0.041	1.26433e-179	Macrophage	Plek
9.86148e-184	1.16885	0.301	0.063	1.71028e-179	Macrophage	Gda
2.71275e-183	0.852621	0.254	0.033	4.70472e-179	Macrophage	Lat2
4.56932e-180	1.08979	0.635	0.399	7.92458e-176	Macrophage	Capg
3.76692e-178	1.27011	0.461	0.154	6.53297e-174	Macrophage	Cdkn1a
4.61314e-175	0.836077	0.888	0.761	8.00056e-171	Macrophage	Hspa8
2.38988e-174	0.971567	0.736	0.513	4.14477e-170	Macrophage	Tspo
2.32935e-173	0.771514	0.305	0.06	4.0398e-169	Macrophage	Hcls1
4.48057e-172	1.00712	0.614	0.442	7.77065e-168	Macrophage	Ctsz
8.71969e-172	0.86431	0.783	0.615	1.51226e-167	Macrophage	Cdc42
2.34222e-170	0.992173	0.325	0.068	4.06211e-166	Macrophage	Ptpre
1.13864e-165	0.691292	0.869	0.772	1.97474e-161	Macrophage	Atp5l
3.33854e-160	0.859481	0.322	0.074	5.79004e-156	Macrophage	Fyb
3.34579e-158	1.02594	0.312	0.068	5.80261e-154	Macrophage	Bcl2a1b
6.50112e-157	1.30548	0.287	0.076	1.12749e-152	Macrophage	Hmox1
9.36012e-157	0.976755	0.662	0.409	1.62333e-152	Macrophage	Actr3
1.03135e-156	1.07388	0.521	0.26	1.78867e-152	Macrophage	Taldo1
5.59831e-156	0.716807	0.953	0.879	9.70915e-152	Macrophage	Actg1
3.82073e-155	0.965548	0.586	0.362	6.62629e-151	Macrophage	Arpc4
1.05529e-153	1.01252	0.54	0.357	1.83018e-149	Macrophage	Aprt
9.01564e-153	0.780377	0.699	0.568	1.56358e-148	Macrophage	Clta
2.06607e-151	0.803089	0.268	0.053	3.58319e-147	Macrophage	Bcl2a1d
2.649e-150	1.03276	0.6	0.374	4.59416e-146	Macrophage	Eno1
3.61957e-149	1.03979	0.455	0.168	6.27742e-145	Macrophage	Samhd1
6.32215e-148	0.977225	0.678	0.471	1.09645e-143	Macrophage	Pkm
4.31372e-144	1.19976	0.327	0.119	7.48129e-140	Macrophage	Mafb
4.30123e-143	0.841862	0.715	0.543	7.45963e-139	Macrophage	Psma7
1.23751e-142	0.862818	0.799	0.644	2.14621e-138	Macrophage	H2afz
5.7553e-140	0.856016	0.288	0.07	9.98142e-136	Macrophage	Plekho1
1.19532e-138	0.89355	0.331	0.087	2.07305e-134	Macrophage	Kctd12
1.7144e-134	0.685747	0.815	0.7	2.97328e-130	Macrophage	Cox6b1
1.23476e-133	0.784723	0.688	0.507	2.14144e-129	Macrophage	Dbi
1.96019e-133	0.573308	0.935	0.878	3.39955e-129	Macrophage	Pfn1
4.60657e-131	0.875805	0.288	0.073	7.98917e-127	Macrophage	BC028528
1.32951e-126	0.941449	0.326	0.128	2.30576e-122	Macrophage	Sirpa
1.44547e-126	0.846952	0.27	0.062	2.50688e-122	Macrophage	Vsir
4.13527e-125	0.677351	0.785	0.675	7.1718e-121	Macrophage	Rpl36al
2.2583e-122	0.502056	0.974	0.916	3.91657e-118	Macrophage	Rpl26
3.65148e-122	0.930207	0.536	0.275	6.33277e-118	Macrophage	Psme1
9.15743e-122	0.597132	0.865	0.764	1.58817e-117	Macrophage	Cfl1
4.67827e-119	1.10187	0.327	0.133	8.11352e-115	Macrophage	Gngt2
5.74774e-119	0.91353	0.385	0.169	9.96831e-115	Macrophage	Snx5
1.2482e-118	0.795149	0.681	0.427	2.16476e-114	Macrophage	Arhgdib
6.03329e-118	0.299885	0.319	0.119	1.04635e-113	Macrophage	Selplg
2.29098e-115	1.21503	0.273	0.078	3.97325e-111	Macrophage	Cxcl2
8.95361e-115	0.972783	0.279	0.086	1.55282e-110	Macrophage	Zbp1
1.52912e-114	0.895179	0.416	0.209	2.65195e-110	Macrophage	Fam96a
1.18604e-113	0.445768	0.985	0.951	2.05695e-109	Macrophage	Rpl37
1.76268e-113	0.860421	0.313	0.11	3.05701e-109	Macrophage	Rnf130
1.12291e-111	0.837143	0.555	0.365	1.94746e-107	Macrophage	Sdcbp
2.32639e-111	0.795371	0.628	0.434	4.03466e-107	Macrophage	Arpc5
5.17172e-111	1.03375	0.621	0.39	8.96931e-107	Macrophage	Hspa1a
5.21235e-110	0.900965	0.58	0.333	9.03977e-106	Macrophage	Zeb2
4.45103e-108	0.815548	0.301	0.097	7.71942e-104	Macrophage	Skap2
2.20793e-107	0.758851	0.603	0.458	3.82921e-103	Macrophage	Pomp
4.01432e-107	0.833539	0.575	0.397	6.96204e-103	Macrophage	Ctsh
6.47531e-106	0.819902	0.536	0.315	1.12301e-101	Macrophage	Mcl1
1.1898e-105	0.733627	0.622	0.473	2.06347e-101	Macrophage	Cox5a
1.12917e-104	0.765706	0.663	0.492	1.95833e-100	Macrophage	Slc25a5
5.99325e-104	0.947554	0.473	0.227	1.03941e-99	Macrophage	Tmem176b
2.27818e-103	0.903511	0.263	0.098	3.95105e-99	Macrophage	Plaur
9.10195e-103	0.827594	0.372	0.142	1.57855e-98	Macrophage	Tgfb1
1.08356e-102	0.37827	0.999	0.983	1.87921e-98	Macrophage	Rpl37a
1.25551e-101	0.547407	0.451	0.195	2.17743e-97	Macrophage	Emb
7.81253e-101	0.921926	0.285	0.126	1.35493e-96	Macrophage	Pltp
3.74352e-98	0.631197	0.73	0.634	6.49239e-94	Macrophage	Gnai2
4.97306e-98	0.42708	0.944	0.909	8.62479e-94	Macrophage	Rps13
7.80134e-98	0.386302	0.981	0.956	1.35299e-93	Macrophage	Rplp2
3.34374e-97	0.420069	0.976	0.94	5.79906e-93	Macrophage	Rps24
4.76568e-97	0.880033	0.496	0.281	8.26512e-93	Macrophage	Cdk2ap2
7.97271e-97	0.739306	0.729	0.6	1.38271e-92	Macrophage	Ly6e
1.20988e-95	0.672733	0.661	0.538	2.09829e-91	Macrophage	2010107E04Rik
3.01473e-92	0.802864	0.323	0.131	5.22844e-88	Macrophage	Prcp
9.05964e-92	0.701838	0.586	0.42	1.57121e-87	Macrophage	Vamp8
2.58716e-91	0.817944	0.548	0.325	4.48692e-87	Macrophage	Zfp36l2
1.34659e-87	0.608873	0.754	0.545	2.3354e-83	Macrophage	Junb
7.01424e-87	0.774724	0.418	0.24	1.21648e-82	Macrophage	Rgs10
3.08792e-86	0.826419	0.508	0.288	5.35538e-82	Macrophage	Ier5
3.52844e-86	0.609578	0.694	0.549	6.11938e-82	Macrophage	Sub1
8.25576e-86	0.792395	0.537	0.306	1.4318e-81	Macrophage	Pim1
1.76343e-85	0.773475	0.383	0.188	3.05831e-81	Macrophage	Tkt
2.43699e-85	0.725312	0.391	0.178	4.22648e-81	Macrophage	Psmb10
2.73609e-85	0.647868	0.294	0.102	4.7452e-81	Macrophage	Psmb9
3.36909e-84	0.736409	0.549	0.319	5.84302e-80	Macrophage	Zfp36
8.78607e-84	0.828968	0.266	0.144	1.52377e-79	Macrophage	Ninj1
1.3035e-83	0.609082	0.786	0.661	2.26065e-79	Macrophage	Emp3
6.27496e-82	0.707684	0.61	0.488	1.08827e-77	Macrophage	H2afj
1.71823e-81	0.742456	0.532	0.334	2.97993e-77	Macrophage	Atp2b1
3.62822e-81	0.794747	0.452	0.321	6.29243e-77	Macrophage	Metrnl
3.78567e-81	0.781244	0.376	0.204	6.56549e-77	Macrophage	Ctsa
4.60107e-80	0.63634	0.282	0.098	7.97964e-76	Macrophage	Adgre5
2.06813e-79	0.765536	0.28	0.118	3.58676e-75	Macrophage	Plin2
8.08127e-79	0.715146	0.674	0.542	1.40153e-74	Macrophage	Tagln2
1.12146e-78	0.155703	0.251	0.109	1.94494e-74	Macrophage	Arhgap45
1.55854e-78	0.768598	0.685	0.583	2.70298e-74	Macrophage	Ctsb
9.79962e-78	0.713881	0.978	0.944	1.69955e-73	Macrophage	Crip1
3.17753e-77	0.475749	0.814	0.747	5.5108e-73	Macrophage	Rbm3
1.28443e-76	0.796781	0.329	0.178	2.22759e-72	Macrophage	Rbpj
2.47552e-74	0.659536	0.888	0.747	4.2933e-70	Macrophage	Ifitm2
2.23764e-73	0.584685	0.669	0.549	3.88073e-69	Macrophage	Eif4a1
3.38165e-73	0.744573	0.263	0.103	5.86479e-69	Macrophage	Kdm7a
3.6095e-73	0.663163	0.585	0.468	6.25995e-69	Macrophage	Serp1
6.11854e-73	0.341712	0.976	0.946	1.06114e-68	Macrophage	Rps16
1.29707e-72	0.423711	0.882	0.832	2.24951e-68	Macrophage	Rpl22
1.68025e-72	0.690408	0.417	0.302	2.91406e-68	Macrophage	Rnh1
3.54489e-72	0.601531	0.618	0.486	6.14791e-68	Macrophage	Capzb
7.38397e-72	1.1081	0.793	0.696	1.2806e-67	Macrophage	Prdx1
2.8413e-71	0.706993	0.288	0.132	4.92767e-67	Macrophage	Sdf2l1
3.09429e-71	0.577427	0.668	0.573	5.36642e-67	Macrophage	Cox7b
1.12586e-70	0.630492	0.542	0.406	1.95258e-66	Macrophage	Atp6v0b
1.91247e-69	0.652966	0.291	0.121	3.31679e-65	Macrophage	Slc6a6
7.30523e-69	0.728848	0.49	0.331	1.26695e-64	Macrophage	BC005537
1.3863e-68	0.709931	0.334	0.199	2.40425e-64	Macrophage	Asah1
4.29004e-68	0.670886	0.506	0.385	7.44022e-64	Macrophage	Cycs
8.98218e-68	0.667357	0.444	0.257	1.55778e-63	Macrophage	Dazap2
1.57915e-67	0.750147	0.338	0.199	2.73872e-63	Macrophage	Card19
2.24133e-67	0.331877	0.985	0.96	3.88714e-63	Macrophage	Rpl38
1.01717e-66	0.537395	0.692	0.503	1.76408e-62	Macrophage	Btg1
5.66349e-66	0.558961	0.345	0.156	9.82219e-62	Macrophage	Tmem176a
8.14605e-66	0.322345	0.984	0.95	1.41277e-61	Macrophage	Rpl32
1.14826e-65	0.689754	0.399	0.2	1.99143e-61	Macrophage	Nr4a1
1.36086e-65	0.686624	0.643	0.495	2.36014e-61	Macrophage	Dusp1
2.48785e-65	0.520779	0.641	0.545	4.31468e-61	Macrophage	Rac1
3.45554e-65	0.705186	0.309	0.188	5.99294e-61	Macrophage	Creg1
4.22015e-65	0.767825	0.371	0.192	7.319e-61	Macrophage	AC160336.1
5.39582e-64	0.706322	0.765	0.614	9.35797e-60	Macrophage	Fos
7.94659e-64	0.654518	0.296	0.14	1.37818e-59	Macrophage	Snx2
1.86093e-63	0.641097	0.477	0.299	3.22741e-59	Macrophage	Actr2
3.13362e-63	0.661426	0.253	0.118	5.43464e-59	Macrophage	Pgd
6.86881e-63	0.651908	0.303	0.18	1.19126e-58	Macrophage	Pnp
1.77369e-62	0.349813	0.871	0.834	3.07612e-58	Macrophage	Uba52
1.67488e-61	0.545437	0.643	0.506	2.90475e-57	Macrophage	Hnrnpa3
7.91758e-61	0.711055	0.278	0.142	1.37315e-56	Macrophage	Rnf149
9.83518e-61	0.646535	0.26	0.107	1.70571e-56	Macrophage	Irf2
4.15084e-60	0.482229	0.683	0.594	7.19881e-56	Macrophage	Ubl5
4.81262e-60	0.427249	0.744	0.687	8.34653e-56	Macrophage	Atp5h
5.37404e-60	0.676696	0.263	0.121	9.3202e-56	Macrophage	Atp6v1b2
8.40807e-60	0.658735	0.258	0.179	1.45821e-55	Macrophage	Blvrb
2.12492e-59	0.618748	0.293	0.137	3.68524e-55	Macrophage	Rhog
2.33094e-59	0.464006	0.308	0.137	4.04255e-55	Macrophage	Gpsm3
4.38657e-59	0.339281	0.949	0.918	7.60762e-55	Macrophage	Rps4x
5.32491e-59	0.467538	0.716	0.641	9.23499e-55	Macrophage	Cox5b
2.14883e-58	0.328797	0.966	0.92	3.72671e-54	Macrophage	Rpl34
8.4445e-58	0.608362	0.503	0.393	1.46453e-53	Macrophage	Bola2
1.38615e-57	0.631125	0.461	0.302	2.40401e-53	Macrophage	H2afy
3.40641e-57	0.285977	0.979	0.95	5.90774e-53	Macrophage	Rps23
1.76884e-56	0.592526	0.263	0.113	3.0677e-52	Macrophage	Ptpn1
1.86467e-56	0.524599	0.677	0.563	3.23391e-52	Macrophage	Clic1
8.83913e-56	0.762595	0.408	0.289	1.53297e-51	Macrophage	Ier3
1.14492e-55	0.352447	0.942	0.931	1.98563e-51	Macrophage	Tpt1
3.07942e-55	0.56819	0.457	0.34	5.34063e-51	Macrophage	Lamtor4
1.08674e-54	0.522784	0.607	0.503	1.88473e-50	Macrophage	Uqcrb
3.0288e-54	0.359818	0.93	0.873	5.25285e-50	Macrophage	Rps26
1.18751e-53	0.297913	0.977	0.936	2.05951e-49	Macrophage	Rps28
6.42066e-53	0.512823	0.597	0.5	1.11354e-48	Macrophage	Atp5c1
9.31564e-53	0.284942	0.975	0.943	1.61561e-48	Macrophage	Rpl23
6.22472e-52	0.53012	0.69	0.605	1.07955e-47	Macrophage	Mrpl33
1.41695e-51	0.5216	0.252	0.106	2.45741e-47	Macrophage	Sp100
3.81447e-51	0.536584	0.532	0.414	6.61544e-47	Macrophage	Abracl
4.68811e-51	0.298581	0.956	0.92	8.13059e-47	Macrophage	Rpl17
2.31506e-49	0.288918	0.92	0.899	4.01501e-45	Macrophage	Rps10
3.45904e-49	0.526521	0.456	0.361	5.99901e-45	Macrophage	Psma4
3.98896e-49	0.580674	0.285	0.15	6.91805e-45	Macrophage	Stx7
1.36364e-48	0.328215	0.822	0.8	2.36496e-44	Macrophage	Cox8a
3.57218e-48	0.336819	0.877	0.834	6.19523e-44	Macrophage	Cox4i1
3.6241e-48	0.656829	0.251	0.254	6.28527e-44	Macrophage	Lpl
3.73155e-48	0.56589	0.34	0.218	6.47163e-44	Macrophage	Cnih4
9.21586e-48	0.288338	0.883	0.855	1.59831e-43	Macrophage	Rpl27
1.90763e-47	0.495834	0.489	0.396	3.3084e-43	Macrophage	Ndufb8
2.48928e-47	0.481746	0.546	0.464	4.31715e-43	Macrophage	Atp6v1g1
2.85156e-47	0.568009	0.502	0.419	4.94546e-43	Macrophage	Grn
5.04191e-47	0.544376	0.484	0.37	8.74418e-43	Macrophage	Psme2
2.42364e-46	0.259134	0.256	0.367	4.20332e-42	Macrophage	Thbs1
7.22963e-46	0.574485	0.367	0.268	1.25383e-41	Macrophage	Atp6v1e1
1.8489e-45	0.264575	0.967	0.934	3.20654e-41	Macrophage	Rps11
1.30459e-44	0.371417	0.754	0.697	2.26254e-40	Macrophage	Btf3
1.35212e-44	0.590014	0.379	0.234	2.34498e-40	Macrophage	Slc3a2
2.61758e-44	0.256301	0.966	0.929	4.53968e-40	Macrophage	Rpl23a
2.98703e-44	0.532673	0.49	0.39	5.18041e-40	Macrophage	Chmp2a
4.096e-44	0.543296	0.284	0.15	7.1037e-40	Macrophage	Mkrn1
4.16621e-44	0.279131	0.977	0.957	7.22546e-40	Macrophage	Rpl39
4.37196e-44	0.539632	0.385	0.249	7.58228e-40	Macrophage	Psma1
1.96361e-43	0.474056	0.33	0.178	3.40548e-39	Macrophage	Syngr2
2.83962e-43	0.453511	0.355	0.197	4.92476e-39	Macrophage	Ifngr1
3.546e-43	0.531776	0.346	0.199	6.14982e-39	Macrophage	Sec11c
4.77831e-43	0.263946	0.903	0.881	8.28702e-39	Macrophage	Rpl18
7.33605e-43	0.219807	0.991	0.976	1.27229e-38	Macrophage	Rps27
1.17557e-42	0.282545	0.952	0.909	2.0388e-38	Macrophage	Rpl6
3.59452e-42	0.562438	0.421	0.336	6.23398e-38	Macrophage	Esd
4.37906e-42	0.465504	0.324	0.175	7.5946e-38	Macrophage	Ubl3
7.24666e-42	0.882211	0.282	0.156	1.25679e-37	Macrophage	Isg15
3.86575e-41	0.515171	0.475	0.347	6.70438e-37	Macrophage	Jpt1
5.03757e-41	0.504165	0.298	0.161	8.73666e-37	Macrophage	Dnajc15
6.33223e-41	0.550515	0.386	0.261	1.0982e-36	Macrophage	Sh3bgrl
1.06424e-40	0.298365	0.914	0.897	1.84571e-36	Macrophage	Ptma
2.97813e-40	0.376065	0.591	0.555	5.16497e-36	Macrophage	Akr1a1
3.62246e-40	0.497024	0.561	0.46	6.28244e-36	Macrophage	Nme1
5.36914e-40	0.427349	0.672	0.599	9.3117e-36	Macrophage	Rhoa
6.62613e-40	0.257241	0.925	0.901	1.14917e-35	Macrophage	Rpl9
9.61655e-40	0.455139	0.263	0.133	1.6678e-35	Macrophage	Crlf2
1.29675e-39	0.195516	0.699	0.558	2.24896e-35	Macrophage	H2-K1
1.48274e-39	0.250624	0.962	0.928	2.57151e-35	Macrophage	Rpl11
1.91561e-38	0.490685	0.365	0.243	3.32224e-34	Macrophage	Psma6
2.19364e-38	0.52881	0.265	0.146	3.80443e-34	Macrophage	Man2b1
2.69284e-38	0.25446	0.951	0.929	4.67019e-34	Macrophage	Rpl27a
3.65627e-38	0.391307	0.669	0.623	6.34106e-34	Macrophage	Atp5k
1.58662e-37	0.43365	0.563	0.485	2.75167e-33	Macrophage	Ndufa6
2.05725e-37	0.491818	0.301	0.214	3.56788e-33	Macrophage	Ggh
3.41279e-37	0.4111	0.255	0.127	5.9188e-33	Macrophage	Diaph1
4.10981e-37	0.475771	0.501	0.383	7.12764e-33	Macrophage	Iqgap1
5.6093e-37	0.513947	0.352	0.248	9.72821e-33	Macrophage	Pet100
1.44496e-36	0.510888	0.426	0.343	2.506e-32	Macrophage	Tpi1
1.58323e-36	0.476062	0.423	0.327	2.74579e-32	Macrophage	Cmtm7
2.15179e-36	0.428356	0.567	0.512	3.73184e-32	Macrophage	Lamp1
3.59951e-36	0.431004	0.547	0.484	6.24263e-32	Macrophage	Erp29
3.67515e-36	0.535645	0.397	0.298	6.3738e-32	Macrophage	Pgk1
6.49146e-36	0.426325	0.414	0.36	1.12581e-31	Macrophage	Mpc1
6.96191e-36	0.489574	0.283	0.194	1.2074e-31	Macrophage	Dmac1
1.48286e-35	0.458681	0.506	0.394	2.57172e-31	Macrophage	Psma2
2.0292e-35	0.473464	0.357	0.277	3.51925e-31	Macrophage	Hexa
2.77827e-35	0.533801	0.454	0.326	4.81836e-31	Macrophage	Cox17
3.47359e-35	0.42344	0.541	0.472	6.02425e-31	Macrophage	Gdi2
3.62966e-35	0.50324	0.346	0.24	6.29492e-31	Macrophage	Zfand5
1.0635e-34	0.455017	0.533	0.429	1.84443e-30	Macrophage	Tpm3
4.90221e-34	0.394038	0.471	0.411	8.5019e-30	Macrophage	Ndufc2
6.04026e-34	0.52045	0.31	0.208	1.04756e-29	Macrophage	Snrpb2
1.39398e-33	0.451054	0.471	0.378	2.41757e-29	Macrophage	Bax
1.70104e-33	0.48365	0.313	0.206	2.95012e-29	Macrophage	Hprt
1.8395e-33	0.216336	0.973	0.931	3.19025e-29	Macrophage	Rpl35
3.223e-33	0.477145	0.405	0.291	5.58965e-29	Macrophage	Ccnl1
4.1503e-33	0.210462	0.985	0.946	7.19786e-29	Macrophage	Rps8
4.48147e-33	0.378258	0.627	0.559	7.77221e-29	Macrophage	Slc25a3
6.00088e-33	0.472501	0.48	0.367	1.04073e-28	Macrophage	Rap1a
8.02277e-33	0.187036	0.991	0.962	1.39139e-28	Macrophage	Rpl13
8.38125e-33	0.431289	0.303	0.177	1.45356e-28	Macrophage	Grb2
8.63258e-33	0.470701	0.405	0.335	1.49715e-28	Macrophage	Pgam1
9.62561e-33	0.241272	0.931	0.896	1.66937e-28	Macrophage	Rps6
1.63508e-32	0.203451	0.968	0.939	2.83573e-28	Macrophage	Rps15a
4.04391e-32	0.234296	0.918	0.903	7.01336e-28	Macrophage	Ppia
4.31705e-32	0.218739	0.974	0.929	7.48705e-28	Macrophage	Rpl36
1.32481e-31	0.659608	0.294	0.189	2.29762e-27	Macrophage	Fabp5
2.3995e-31	0.427261	0.274	0.233	4.16145e-27	Macrophage	Polr2l
4.43597e-31	0.363215	0.626	0.589	7.6933e-27	Macrophage	Smdt1
1.12874e-30	0.555747	0.274	0.201	1.95757e-26	Macrophage	Sod2
1.204e-30	0.20686	0.947	0.921	2.0881e-26	Macrophage	Rpl19
1.79956e-30	0.306908	0.829	0.789	3.12098e-26	Macrophage	Atp5e
4.17574e-30	0.376254	0.555	0.486	7.24199e-26	Macrophage	Snrpe
9.04847e-30	0.195683	0.98	0.955	1.56928e-25	Macrophage	Rps14
1.27179e-29	0.211345	0.963	0.929	2.20567e-25	Macrophage	Rps3a1
1.54997e-29	0.341707	0.631	0.572	2.68811e-25	Macrophage	Eif3k
3.93373e-29	0.262342	0.813	0.778	6.82226e-25	Macrophage	Rpl7a
4.95805e-29	0.472963	0.327	0.214	8.59875e-25	Macrophage	Atp1b3
7.88656e-29	0.38025	0.493	0.459	1.36777e-24	Macrophage	Bri3
8.01238e-29	0.479623	0.371	0.241	1.38959e-24	Macrophage	Hspa1b
8.57606e-29	0.415939	0.382	0.291	1.48735e-24	Macrophage	Vdac2
1.0814e-28	0.373765	0.525	0.452	1.87547e-24	Macrophage	Ndufb7
1.45363e-28	0.43706	0.359	0.251	2.52104e-24	Macrophage	Glud1
1.46713e-27	0.416204	0.29	0.19	2.54445e-23	Macrophage	Gltp
3.49233e-27	0.418211	0.28	0.198	6.05674e-23	Macrophage	Ube2a
7.51537e-27	0.370258	0.369	0.317	1.30339e-22	Macrophage	Fkbp2
1.11816e-26	0.218039	0.931	0.897	1.93922e-22	Macrophage	Rps7
1.82066e-26	0.203803	0.939	0.916	3.15757e-22	Macrophage	Rps3
2.32609e-26	0.434084	0.372	0.288	4.03413e-22	Macrophage	Llph
4.20321e-26	0.290017	0.739	0.708	7.28962e-22	Macrophage	Atp5j2
5.94366e-26	0.650322	0.273	0.178	1.03081e-21	Macrophage	Ccl2
1.21572e-25	0.412157	0.288	0.192	2.10843e-21	Macrophage	Pin4
1.49166e-25	0.213411	0.767	0.76	2.58698e-21	Macrophage	Rack1
1.9307e-25	0.412208	0.354	0.247	3.34841e-21	Macrophage	Gpi1
3.32976e-25	0.387767	0.442	0.368	5.77481e-21	Macrophage	Nsa2
3.76306e-25	0.282158	0.397	0.267	6.52628e-21	Macrophage	Hmgb2
5.39836e-25	0.368652	0.499	0.425	9.36238e-21	Macrophage	Ostf1
7.18284e-25	0.398079	0.444	0.358	1.24572e-20	Macrophage	Sf3b6
9.13643e-25	0.399315	0.433	0.355	1.58453e-20	Macrophage	Ube2l3
1.18037e-24	0.464423	0.26	0.166	2.04711e-20	Macrophage	Arl4c
1.78638e-24	0.194068	0.865	0.859	3.09811e-20	Macrophage	Rpl7
2.22216e-24	0.346037	0.529	0.47	3.8539e-20	Macrophage	Atp6v1f
2.77496e-24	0.158103	0.564	0.426	4.81262e-20	Macrophage	Cd44
3.2982e-24	0.219489	0.916	0.889	5.72006e-20	Macrophage	Rpl28
3.88716e-24	0.395451	0.568	0.508	6.7415e-20	Macrophage	Tuba1b
7.19855e-24	0.436729	0.331	0.23	1.24845e-19	Macrophage	Irf2bp2
1.3866e-23	0.30345	0.591	0.548	2.40478e-19	Macrophage	Ube2d3
1.72172e-23	0.323911	0.555	0.531	2.98598e-19	Macrophage	Aldoa
1.79882e-23	0.394761	0.269	0.2	3.1197e-19	Macrophage	Mcts1
2.20886e-23	0.165925	0.874	0.863	3.83082e-19	Macrophage	Rpl30
2.25881e-23	0.386655	0.274	0.193	3.91745e-19	Macrophage	Mrps18c
3.10842e-23	0.429244	0.311	0.226	5.39093e-19	Macrophage	Lmo4
3.24673e-23	0.310617	0.641	0.585	5.6308e-19	Macrophage	Lsp1
3.51994e-23	0.382296	0.555	0.49	6.10462e-19	Macrophage	Rap1b
3.83284e-23	0.387901	0.364	0.279	6.64729e-19	Macrophage	Uqcrfs1
5.50945e-23	0.242504	0.782	0.746	9.55504e-19	Macrophage	Naca
1.03212e-22	0.328161	0.513	0.46	1.79001e-18	Macrophage	Brk1
2.42935e-22	0.377197	0.296	0.213	4.21322e-18	Macrophage	Litaf
2.5004e-22	0.303073	0.613	0.574	4.33644e-18	Macrophage	Rbx1
3.26908e-22	0.297796	0.687	0.634	5.66956e-18	Macrophage	Cox7a2
3.34908e-22	0.316986	0.609	0.564	5.80831e-18	Macrophage	D8Ertd738e
5.95843e-22	0.315765	0.511	0.453	1.03337e-17	Macrophage	Tmbim6
9.10258e-22	0.356777	0.507	0.4	1.57866e-17	Macrophage	Msn
1.60353e-21	0.35884	0.289	0.193	2.78101e-17	Macrophage	Fbl
2.24915e-21	0.335812	0.553	0.469	3.9007e-17	Macrophage	Srsf3
2.33406e-21	0.352365	0.4	0.338	4.04796e-17	Macrophage	Sdhb
2.729e-21	0.256836	0.607	0.581	4.73291e-17	Macrophage	Uqcr11
3.49709e-21	0.378756	0.261	0.17	6.06501e-17	Macrophage	M6pr
6.93348e-21	0.348777	0.316	0.274	1.20247e-16	Macrophage	Trappc2l
7.32356e-21	0.15314	0.973	0.947	1.27012e-16	Macrophage	Rps19
8.01151e-21	0.349984	0.459	0.375	1.38944e-16	Macrophage	Myl12b
2.20555e-20	0.227588	0.563	0.562	3.82509e-16	Macrophage	Cops9
3.89033e-20	0.245881	0.768	0.747	6.747e-16	Macrophage	Uqcrh
4.27659e-20	0.273981	0.694	0.653	7.41688e-16	Macrophage	Rps27l
1.14183e-19	0.340603	0.402	0.353	1.98027e-15	Macrophage	Slirp
1.35402e-19	0.278418	0.644	0.612	2.34828e-15	Macrophage	Uqcrq
1.36504e-19	0.312462	0.443	0.392	2.36738e-15	Macrophage	Tmem14c
1.42791e-19	0.365741	0.266	0.193	2.47642e-15	Macrophage	Atp1a1
2.49374e-19	0.436596	0.385	0.337	4.32489e-15	Macrophage	Selenop
3.02349e-19	0.261484	0.593	0.549	5.24363e-15	Macrophage	Atp5b
3.68908e-19	0.310519	0.64	0.6	6.39798e-15	Macrophage	Mrpl52
6.20278e-19	0.291803	0.556	0.531	1.07575e-14	Macrophage	Chmp4b
6.6435e-19	0.339722	0.263	0.224	1.15218e-14	Macrophage	Cib1
9.62332e-19	0.31566	0.397	0.297	1.66897e-14	Macrophage	Gadd45b
1.17301e-18	0.294444	0.572	0.526	2.03435e-14	Macrophage	Gnb2
1.24944e-18	0.355265	0.284	0.209	2.1669e-14	Macrophage	Rpp21
1.28585e-18	0.295269	0.279	0.252	2.23005e-14	Macrophage	Atp6v0d1
1.71042e-18	0.281489	0.391	0.382	2.96639e-14	Macrophage	Cmpk1
2.20876e-18	0.29389	0.56	0.502	3.83065e-14	Macrophage	Ldha
2.53478e-18	0.268708	0.486	0.458	4.39607e-14	Macrophage	Scand1
2.54997e-18	0.304307	0.392	0.354	4.42241e-14	Macrophage	1110008F13Rik
2.80653e-18	0.131502	0.973	0.935	4.86737e-14	Macrophage	Rps18
3.95283e-18	0.353267	0.336	0.259	6.8554e-14	Macrophage	Capza1
6.86177e-18	0.259484	0.625	0.578	1.19004e-13	Macrophage	Hsp90aa1
7.18457e-18	0.292217	0.508	0.455	1.24602e-13	Macrophage	Atp5f1
1.4447e-17	0.33142	0.319	0.261	2.50555e-13	Macrophage	Ssu72
1.9028e-17	0.352161	0.258	0.195	3.30003e-13	Macrophage	Atp6ap2
2.07935e-17	0.234923	0.585	0.562	3.60621e-13	Macrophage	Ubc
2.87661e-17	0.325831	0.314	0.242	4.9889e-13	Macrophage	Nt5c
4.29907e-17	0.289097	0.289	0.262	7.45587e-13	Macrophage	Znhit1
4.84023e-17	0.336355	0.269	0.197	8.3944e-13	Macrophage	Furin
5.00562e-17	0.203863	0.887	0.831	8.68125e-13	Macrophage	Vim
8.17455e-17	0.347737	0.286	0.233	1.41771e-12	Macrophage	Cct8
2.17983e-16	0.312416	0.503	0.448	3.78047e-12	Macrophage	Ywhaz
2.50153e-16	0.392729	0.253	0.194	4.33841e-12	Macrophage	Emilin2
3.1602e-16	0.250757	0.44	0.335	5.48073e-12	Macrophage	Btg2
3.54465e-16	0.313883	0.329	0.257	6.14748e-12	Macrophage	Polr2k
3.67793e-16	0.332055	0.331	0.276	6.37863e-12	Macrophage	Ndufs8
4.65667e-16	0.276691	0.595	0.543	8.07606e-12	Macrophage	Pabpc1
4.7303e-16	0.265371	0.487	0.449	8.20376e-12	Macrophage	Psmb3
4.76555e-16	0.290509	0.338	0.304	8.26489e-12	Macrophage	Aurkaip1
4.78689e-16	0.30462	0.371	0.301	8.3019e-12	Macrophage	Eif3m
5.61825e-16	0.351592	0.397	0.333	9.74373e-12	Macrophage	Zyx
6.2322e-16	0.24563	0.64	0.606	1.08085e-11	Macrophage	Usmg5
8.82316e-16	0.277276	0.444	0.419	1.5302e-11	Macrophage	Snx3
1.22542e-15	0.322705	0.274	0.206	2.12525e-11	Macrophage	Coro1b
1.64223e-15	0.322478	0.279	0.233	2.84812e-11	Macrophage	Atp6ap1
1.82907e-15	0.32556	0.319	0.263	3.17215e-11	Macrophage	Uqcrc1
1.90599e-15	0.246988	0.362	0.348	3.30556e-11	Macrophage	Mrpl30
1.98762e-15	0.270581	0.487	0.454	3.44714e-11	Macrophage	Psmb6
2.95841e-15	0.256004	0.279	0.258	5.13078e-11	Macrophage	Srsf9
3.90322e-15	0.271258	0.324	0.293	6.76935e-11	Macrophage	Wdr83os
5.23068e-15	0.131182	0.944	0.934	9.07158e-11	Macrophage	Eef1a1
5.81803e-15	0.286547	0.442	0.383	1.00902e-10	Macrophage	Eif3e
6.27863e-15	0.283186	0.452	0.411	1.0889e-10	Macrophage	Psmb2
1.13455e-14	0.284806	0.359	0.297	1.96765e-10	Macrophage	Psmb7
1.18509e-14	0.205479	0.609	0.598	2.05531e-10	Macrophage	Tomm7
1.20218e-14	0.136225	0.951	0.918	2.08495e-10	Macrophage	Rps5
1.63618e-14	0.291967	0.352	0.307	2.83762e-10	Macrophage	Tbcb
1.83347e-14	0.247851	0.549	0.51	3.17979e-10	Macrophage	Ppp1ca
3.55012e-14	0.246986	0.473	0.447	6.15697e-10	Macrophage	Ap2s1
5.67671e-14	0.301281	0.361	0.291	9.84511e-10	Macrophage	Lsm5
7.57094e-14	0.2072	0.415	0.409	1.31303e-09	Macrophage	Lamtor2
8.15154e-14	0.111438	0.891	0.838	1.41372e-09	Macrophage	S100a10
1.2017e-13	0.115507	0.275	0.304	2.08411e-09	Macrophage	Xbp1
3.37691e-13	0.295115	0.251	0.188	5.85657e-09	Macrophage	Wsb1
3.57504e-13	0.291766	0.26	0.216	6.20019e-09	Macrophage	Rab5c
4.83157e-13	0.254691	0.419	0.401	8.3794e-09	Macrophage	Timm10b
6.49088e-13	0.137531	0.713	0.712	1.12571e-08	Macrophage	Pfdn5
8.28488e-13	0.198946	0.286	0.202	1.43685e-08	Macrophage	Ppp1r15a
8.39127e-13	0.24729	0.393	0.356	1.4553e-08	Macrophage	Lamtor5
8.67218e-13	0.285041	0.361	0.313	1.50402e-08	Macrophage	Rbm8a
9.06591e-13	0.264904	0.355	0.313	1.5723e-08	Macrophage	Ube2n
9.41787e-13	0.237412	0.425	0.388	1.63334e-08	Macrophage	Calm3
9.98119e-13	0.163481	0.309	0.323	1.73104e-08	Macrophage	2610001J05Rik
1.23552e-12	0.117293	0.937	0.934	2.14276e-08	Macrophage	Rps15
1.23969e-12	0.24365	0.501	0.449	2.14999e-08	Macrophage	Hnrnpf
1.26013e-12	0.15709	0.413	0.321	2.18544e-08	Macrophage	Arl6ip1
1.27189e-12	0.330341	0.435	0.38	2.20583e-08	Macrophage	Tppp3
1.51777e-12	0.235532	0.503	0.453	2.63226e-08	Macrophage	Srsf2
1.52904e-12	0.175075	0.614	0.615	2.65182e-08	Macrophage	Eif3f
3.24494e-12	0.188003	0.278	0.286	5.62769e-08	Macrophage	1810022K09Rik
3.75927e-12	0.243192	0.513	0.469	6.5197e-08	Macrophage	Psma3
4.55761e-12	0.116596	0.922	0.905	7.90426e-08	Macrophage	Rpl8
4.62947e-12	0.260047	0.31	0.254	8.0289e-08	Macrophage	Sin3b
7.50924e-12	0.225088	0.527	0.482	1.30233e-07	Macrophage	Eif3h
8.17613e-12	0.21378	0.457	0.43	1.41799e-07	Macrophage	Ndufb5
8.34612e-12	0.269902	0.254	0.18	1.44747e-07	Macrophage	Tsc22d3
9.55719e-12	0.220478	0.645	0.624	1.6575e-07	Macrophage	Reep5
1.28593e-11	0.222395	0.41	0.392	2.23019e-07	Macrophage	Eif3i
2.10765e-11	0.23407	0.376	0.345	3.6553e-07	Macrophage	Ndufb6
2.20885e-11	0.250658	0.319	0.278	3.83081e-07	Macrophage	Sarnp
2.65445e-11	0.165658	0.488	0.5	4.60361e-07	Macrophage	Ccdc12
2.897e-11	0.137983	0.931	0.894	5.02427e-07	Macrophage	Rpl24
3.09743e-11	0.157874	0.533	0.538	5.37187e-07	Macrophage	Pcbp2
3.84393e-11	0.21416	0.657	0.648	6.66652e-07	Macrophage	Txn1
4.02924e-11	0.191888	0.583	0.564	6.98791e-07	Macrophage	Psmb1
4.71298e-11	0.258014	0.253	0.214	8.17372e-07	Macrophage	Cript
4.72532e-11	0.262846	0.268	0.214	8.19512e-07	Macrophage	Tor1aip1
5.84228e-11	0.242295	0.321	0.249	1.01323e-06	Macrophage	Ptbp3
8.37405e-11	0.181138	0.814	0.795	1.45231e-06	Macrophage	Cox7c
1.23329e-10	0.224027	0.451	0.422	2.1389e-06	Macrophage	Anp32b
1.35524e-10	0.220247	0.385	0.35	2.35039e-06	Macrophage	Mrps14
1.59623e-10	0.183658	0.33	0.336	2.76834e-06	Macrophage	Mtpn
1.72584e-10	0.200192	0.446	0.432	2.99312e-06	Macrophage	Ndufs6
1.79829e-10	0.223142	0.423	0.384	3.11877e-06	Macrophage	Psmb5
2.13553e-10	0.243901	0.308	0.245	3.70366e-06	Macrophage	Nol7
4.94608e-10	0.245073	0.355	0.296	8.57799e-06	Macrophage	Scp2
5.34817e-10	0.218052	0.352	0.321	9.27533e-06	Macrophage	Taf10
5.68273e-10	0.214531	0.582	0.56	9.85556e-06	Macrophage	Tmem256
6.27292e-10	0.212319	0.329	0.305	1.08791e-05	Macrophage	U2af1
6.82105e-10	0.220291	0.423	0.395	1.18297e-05	Macrophage	Psmb4
7.02508e-10	0.20898	0.352	0.284	1.21836e-05	Macrophage	Supt4a
7.97584e-10	0.116382	0.758	0.749	1.38325e-05	Macrophage	Rpl5
8.2862e-10	0.185955	0.433	0.435	1.43708e-05	Macrophage	Pcbp1
1.09591e-09	0.217622	0.324	0.28	1.90064e-05	Macrophage	Emg1
1.39467e-09	0.182059	0.485	0.436	2.41877e-05	Macrophage	Tra2b
1.48518e-09	0.244911	0.435	0.371	2.57574e-05	Macrophage	Bst2
1.63734e-09	0.188677	0.367	0.342	2.83964e-05	Macrophage	Mrpl23
1.71092e-09	0.147637	0.858	0.793	2.96725e-05	Macrophage	Sec61g
2.52141e-09	0.176963	0.386	0.371	4.37288e-05	Macrophage	Tmem160
3.61168e-09	0.187498	0.508	0.489	6.26374e-05	Macrophage	Atp5o.1
3.85595e-09	0.1929	0.372	0.347	6.68738e-05	Macrophage	Trmt112
3.91416e-09	0.219075	0.294	0.266	6.78832e-05	Macrophage	Snrpd3
4.21109e-09	0.213019	0.282	0.242	7.30329e-05	Macrophage	Sdhd
4.41657e-09	0.209246	0.343	0.327	7.65965e-05	Macrophage	Rab7
4.7232e-09	0.20184	0.301	0.282	8.19145e-05	Macrophage	Dnajc19
4.75335e-09	0.235848	0.251	0.193	8.24374e-05	Macrophage	Mob1a
4.78412e-09	0.10393	0.295	0.32	8.2971e-05	Macrophage	Mrps33
5.66484e-09	0.134717	0.471	0.467	9.82454e-05	Macrophage	Tmem50a
5.95348e-09	0.198447	0.337	0.309	0.000103251	Macrophage	Etfb
6.09807e-09	0.202851	0.442	0.373	0.000105759	Macrophage	Ier2
8.04315e-09	0.14355	0.549	0.539	0.000139492	Macrophage	Cd47
8.13096e-09	0.204419	0.391	0.36	0.000141015	Macrophage	Ndufb3
9.0553e-09	0.174471	0.508	0.507	0.000157046	Macrophage	Srp9
1.06113e-08	0.224582	0.31	0.274	0.000184032	Macrophage	Arf6
1.27488e-08	0.172307	0.26	0.258	0.000221103	Macrophage	Tmbim4
2.6942e-08	0.199025	0.328	0.313	0.000467254	Macrophage	Tapbp
3.93294e-08	0.149389	0.496	0.499	0.00068209	Macrophage	1810037I17Rik
4.1681e-08	0.206759	0.331	0.301	0.000722874	Macrophage	Dek
4.92363e-08	0.169704	0.279	0.267	0.000853906	Macrophage	Fosl2
6.37323e-08	0.214413	0.54	0.537	0.00110531	Macrophage	Mif
7.49979e-08	0.182756	0.748	0.718	0.00130069	Macrophage	Gng5
1.02001e-07	0.135824	0.38	0.38	0.00176901	Macrophage	Nap1l1
1.1917e-07	0.151974	0.291	0.291	0.00206676	Macrophage	Eif3j1
1.25019e-07	0.202924	0.359	0.32	0.0021682	Macrophage	Picalm
1.27601e-07	0.131647	0.285	0.288	0.00221299	Macrophage	Vps29
1.37614e-07	0.212934	0.263	0.217	0.00238664	Macrophage	Magoh
1.49509e-07	0.169309	0.326	0.306	0.00259294	Macrophage	Vdac3
1.49717e-07	0.162434	0.556	0.53	0.00259655	Macrophage	Hnrnpa2b1
2.28181e-07	0.174054	0.461	0.458	0.00395734	Macrophage	Lamp2
3.16821e-07	0.202208	0.303	0.258	0.00549462	Macrophage	Cct4
4.18812e-07	0.173078	0.286	0.267	0.00726346	Macrophage	Ndufv2
4.34884e-07	0.111364	0.242	0.257	0.0075422	Macrophage	Cisd2
4.40698e-07	0.170159	0.359	0.341	0.00764303	Macrophage	Psma5
4.62126e-07	0.126213	0.444	0.445	0.00801464	Macrophage	Ndufb10
5.70407e-07	0.133915	0.405	0.426	0.00989257	Macrophage	Neat1
9.6353e-07	0.134728	0.373	0.375	0.0167105	Macrophage	Snu13
9.88644e-07	0.140659	0.433	0.435	0.0171461	Macrophage	Psenen
1.18161e-06	0.189804	0.265	0.247	0.0204927	Macrophage	Ppig
1.19141e-06	0.172741	0.335	0.289	0.0206626	Macrophage	Wdr1
1.26686e-06	0.179275	0.367	0.339	0.0219712	Macrophage	Eloc
1.31022e-06	0.121149	0.484	0.479	0.0227232	Macrophage	Cox7a2l
1.7401e-06	0.158122	0.296	0.28	0.0301785	Macrophage	Dctn3
1.8737e-06	0.108198	0.668	0.667	0.0324955	Macrophage	Hint1
1.97437e-06	0.117824	0.402	0.342	0.0342415	Macrophage	Serinc3
2.06189e-06	0.146717	0.353	0.331	0.0357594	Macrophage	Tomm22
2.21104e-06	0.115981	0.499	0.491	0.0383461	Macrophage	Ndufa1
2.97845e-06	0.107955	0.459	0.471	0.0516552	Macrophage	Ywhae
3.35467e-06	0.138904	0.387	0.364	0.05818	Macrophage	Spcs2
5.13114e-06	0.181322	0.298	0.269	0.0889894	Macrophage	Klf13
5.59333e-06	0.120887	0.471	0.47	0.0970052	Macrophage	Atp5g3
6.86174e-06	0.134347	0.253	0.242	0.119003	Macrophage	Ifrd1
7.94303e-06	0.162679	0.296	0.263	0.137756	Macrophage	Cct5
8.15076e-06	0.141752	0.363	0.356	0.141359	Macrophage	Psmd8
8.8063e-06	0.169911	0.3	0.267	0.152728	Macrophage	Vps28
9.52464e-06	0.152428	0.327	0.272	0.165186	Macrophage	Nop53
1.10764e-05	0.157109	0.286	0.27	0.192097	Macrophage	Pfdn2
1.42332e-05	0.118676	0.508	0.501	0.246847	Macrophage	Snrpf
2.39766e-05	0.155639	0.35	0.303	0.415826	Macrophage	Tln1
2.78557e-05	0.115371	0.311	0.31	0.483102	Macrophage	Rab11a
3.29907e-05	0.119297	0.314	0.309	0.572158	Macrophage	Snrpd1
8.0473e-05	0.133745	0.742	0.702	1	Macrophage	Anxa2
8.92849e-05	0.147161	0.298	0.261	1	Macrophage	Csnk2b
9.12993e-05	0.108507	0.282	0.276	1	Macrophage	Cenpx
9.16117e-05	0.141445	0.328	0.296	1	Macrophage	Cwc15
0.000109133	0.117042	0.658	0.66	1	Macrophage	Atp5j
0.000112793	0.143721	0.615	0.579	1	Macrophage	Ndufa4
0.00011709	0.135613	0.381	0.358	1	Macrophage	Lsm4
0.000118722	0.139153	0.288	0.261	1	Macrophage	Srsf7
0.000138953	0.15369	0.671	0.653	1	Macrophage	Uqcr10
0.000208106	0.135521	0.331	0.306	1	Macrophage	Ssb
0.000218181	0.113418	0.373	0.368	1	Macrophage	Gm11808
0.000303772	0.127364	0.26	0.222	1	Macrophage	Hnrnpd
[truncated: 2,441 more rows]
